# Supplementary material for: Enhanced influenza A H1N1 T cell epitope recognition and cross-reactivity to protein-O-mannosyltransferase 1 in Pandemrix-associated narcolepsy type 1
Source: Nat Commun. 2021 Apr 16;12:2283. doi: 10.1038/s41467-021-22637-8 (PMC8052463; doi:10.1038/s41467-021-22637-8)
Supplement: Supplementary file 3 — Supplementary Data 1 [file 41467_2021_22637_MOESM3_ESM.xlsx]

## Sheet: Hemagglutinin peptides
	Hemagglutinin of influenza (A/California/07/2009 (H1N1))
	Gene Bank entry: ACP41953.1
	No	Lenght (AS)	Sequence	Pool
	1	15	MKAILVVLLYTFATA	HA-1
	2	15	ILVVLLYTFATANAD	HA-1
	3	15	VLLYTFATANADTLC	HA-1
	4	15	YTFATANADTLCIGY	HA-1
	5	15	ATANADTLCIGYHAN	HA-1
	6	15	NADTLCIGYHANNST	HA-2
	7	15	TLCIGYHANNSTDTV	HA-2
	8	15	IGYHANNSTDTVDTV	HA-2
	9	15	HANNSTDTVDTVLEK	HA-2
	10	15	DTVDTVLEKNVTVTH	HA-2
	11	15	DTVLEKNVTVTHSVN	HA-3
	12	15	LEKNVTVTHSVNLLE	HA-3
	13	15	NVTVTHSVNLLEDKH	HA-3
	14	15	VTHSVNLLEDKHNGK	HA-3
	15	15	SVNLLEDKHNGKLCK	HA-3
	16	15	LLEDKHNGKLCKLRG	HA-4
	17	15	DKHNGKLCKLRGVAP	HA-4
	18	15	NGKLCKLRGVAPLHL	HA-4
	19	15	LCKLRGVAPLHLGKC	HA-4
	20	15	LRGVAPLHLGKCNIA	HA-4
	21	15	VAPLHLGKCNIAGWI	HA-5
	22	15	LHLGKCNIAGWILGN	HA-5
	23	15	GKCNIAGWILGNPEC	HA-5
	24	15	NIAGWILGNPECESL	HA-5
	25	15	GWILGNPECESLSTA	HA-5
	26	15	LGNPECESLSTASSW	HA-6
	27	15	PECESLSTASSWSYI	HA-6
	28	15	ESLSTASSWSYIVET	HA-6
	29	15	STASSWSYIVETPSS	HA-6
	30	15	SYIVETPSSDNGTCY	HA-6
	31	15	VETPSSDNGTCYPGD	HA-7
	32	15	PSSDNGTCYPGDFID	HA-7
	33	15	DNGTCYPGDFIDYEE	HA-7
	34	15	TCYPGDFIDYEELRE	HA-7
	35	15	PGDFIDYEELREQLS	HA-7
	36	15	FIDYEELREQLSSVS	HA-8
	37	15	YEELREQLSSVSSFE	HA-8
	38	15	LREQLSSVSSFERFE	HA-8
	39	15	QLSSVSSFERFEIFP	HA-8
	40	15	SVSSFERFEIFPKTS	HA-8
	41	15	SFERFEIFPKTSSWP	HA-9
	42	15	RFEIFPKTSSWPNHD	HA-9
	43	15	IFPKTSSWPNHDSNK	HA-9
	44	15	KTSSWPNHDSNKGVT	HA-9
	45	15	SWPNHDSNKGVTAAC	HA-9
	46	15	NHDSNKGVTAACPHA	HA-10
	47	15	SNKGVTAACPHAGAK	HA-10
	48	15	GVTAACPHAGAKSFY	HA-10
	49	15	AACPHAGAKSFYKNL	HA-10
	50	15	PHAGAKSFYKNLIWL	HA-10
	51	15	GAKSFYKNLIWLVKK	HA-11
	52	15	SFYKNLIWLVKKGNS	HA-11
	53	15	KNLIWLVKKGNSYPK	HA-11
	54	15	IWLVKKGNSYPKLSK	HA-11
	55	15	VKKGNSYPKLSKSYI	HA-11
	56	15	GNSYPKLSKSYINDK	HA-12
	57	15	YPKLSKSYINDKGKE	HA-12
	58	15	SYINDKGKEVLVLWG	HA-12
	59	15	NDKGKEVLVLWGIHH	HA-12
	60	15	GKEVLVLWGIHHPST	HA-12
	61	15	VLVLWGIHHPSTSAD	HA-13
	62	15	LWGIHHPSTSADQQS	HA-13
	63	15	IHHPSTSADQQSLYQ	HA-13
	64	15	PSTSADQQSLYQNAD	HA-13
	65	15	SADQQSLYQNADAYV	HA-13
	66	15	QQSLYQNADAYVFVG	HA-14
	67	15	LYQNADAYVFVGSSR	HA-14
	68	15	NADAYVFVGSSRYSK	HA-14
	69	15	AYVFVGSSRYSKKFK	HA-14
	70	15	FVGSSRYSKKFKPEI	HA-14
	71	15	SSRYSKKFKPEIAIR	HA-15
	72	15	YSKKFKPEIAIRPKV	HA-15
	73	15	KFKPEIAIRPKVRDQ	HA-15
	74	15	PEIAIRPKVRDQEGR	HA-15
	75	15	AIRPKVRDQEGRMNY	HA-15
	76	15	PKVRDQEGRMNYYWT	HA-16
	77	15	RDQEGRMNYYWTLVE	HA-16
	78	15	EGRMNYYWTLVEPGD	HA-16
	79	15	MNYYWTLVEPGDKIT	HA-16
	80	15	YWTLVEPGDKITFEA	HA-16
	81	15	LVEPGDKITFEATGN	HA-17
	82	15	PGDKITFEATGNLVV	HA-17
	83	15	KITFEATGNLVVPRY	HA-17
	84	15	FEATGNLVVPRYAFA	HA-17
	85	15	TGNLVVPRYAFAMER	HA-17
	86	15	LVVPRYAFAMERNAG	HA-18
	87	15	PRYAFAMERNAGSGI	HA-18
	88	15	AFAMERNAGSGIIIS	HA-18
	89	15	NAGSGIIISDTPVHD	HA-18
	90	15	SGIIISDTPVHDCNT	HA-19
	91	15	IISDTPVHDCNTTCQ	HA-19
	92	15	DTPVHDCNTTCQTPK	HA-19
	93	15	VHDCNTTCQTPKGAI	HA-19
	94	15	TCQTPKGAINTSLPF	HA-19
	95	15	TPKGAINTSLPFQNI	HA-20
	96	15	GAINTSLPFQNIHPI	HA-20
	97	15	NTSLPFQNIHPITIG	HA-20
	98	15	LPFQNIHPITIGKCP	HA-20
	99	15	QNIHPITIGKCPKYV	HA-20
	100	15	TIGKCPKYVKSTKLR	HA-21
	101	15	KCPKYVKSTKLRLAT	HA-21
	102	15	KYVKSTKLRLATGLR	HA-21
	103	15	KSTKLRLATGLRNIP	HA-21
	104	15	KLRLATGLRNIPSIQ	HA-21
	105	15	LATGLRNIPSIQSRG	HA-22
	106	15	GLRNIPSIQSRGLFG	HA-22
	107	15	NIPSIQSRGLFGAIA	HA-22
	108	15	SIQSRGLFGAIAGFI	HA-22
	109	15	SRGLFGAIAGFIEGG	HA-22
	110	15	LFGAIAGFIEGGWTG	HA-23
	111	15	GFIEGGWTGMVDGWY	HA-23
	112	15	EGGWTGMVDGWYGYH	HA-23
	113	15	WTGMVDGWYGYHHQN	HA-23
	114	15	MVDGWYGYHHQNEQG	HA-23
	115	15	GWYGYHHQNEQGSGY	HA-24
	116	15	GYHHQNEQGSGYAAD	HA-24
	117	15	HQNEQGSGYAADLKS	HA-24
	118	15	EQGSGYAADLKSTQN	HA-24
	119	15	SGYAADLKSTQNAID	HA-24
	120	15	AADLKSTQNAIDEIT	HA-25
	121	15	LKSTQNAIDEITNKV	HA-25
	122	15	TQNAIDEITNKVNSV	HA-25
	123	15	AIDEITNKVNSVIEK	HA-25
	124	15	NSVIEKMNTQFTAVG	HA-25
	125	15	IEKMNTQFTAVGKEF	HA-26
	126	15	MNTQFTAVGKEFNHL	HA-26
	127	15	QFTAVGKEFNHLEKR	HA-26
	128	15	AVGKEFNHLEKRIEN	HA-26
	129	15	KEFNHLEKRIENLNK	HA-26
	130	15	NHLEKRIENLNKKVD	HA-27
	131	15	EKRIENLNKKVDDGF	HA-27
	132	15	IENLNKKVDDGFLDI	HA-27
	133	15	LNKKVDDGFLDIWTY	HA-27
	134	15	KVDDGFLDIWTYNAE	HA-27
	135	15	DGFLDIWTYNAELLV	HA-28
	136	15	LDIWTYNAELLVLLE	HA-28
	137	15	WTYNAELLVLLENER	HA-28
	138	15	NAELLVLLENERTLD	HA-28
	139	15	LLVLLENERTLDYHD	HA-28
	140	15	LLENERTLDYHDSNV	HA-29
	141	15	NERTLDYHDSNVKNL	HA-29
	142	15	TLDYHDSNVKNLYEK	HA-29
	143	15	YHDSNVKNLYEKVRS	HA-29
	144	15	SNVKNLYEKVRSQLK	HA-29
	145	15	KNLYEKVRSQLKNNA	HA-30
	146	15	YEKVRSQLKNNAKEI	HA-30
	147	15	VRSQLKNNAKEIGNG	HA-30
	148	15	QLKNNAKEIGNGCFE	HA-30
	149	15	NNAKEIGNGCFEFYH	HA-30
	150	15	KEIGNGCFEFYHKCD	HA-31
	151	15	GNGCFEFYHKCDNTC	HA-31
	152	15	CFEFYHKCDNTCMES	HA-31
	153	15	FYHKCDNTCMESVKN	HA-31
	154	15	NTCMESVKNGTYDYP	HA-31
	155	15	MESVKNGTYDYPKYS	HA-32
	156	15	VKNGTYDYPKYSEEA	HA-32
	157	15	GTYDYPKYSEEAKLN	HA-32
	158	15	DYPKYSEEAKLNREE	HA-32
	159	15	KYSEEAKLNREEIDG	HA-32
	160	15	EEAKLNREEIDGVKL	HA-33
	161	15	KLNREEIDGVKLEST	HA-33
	162	15	REEIDGVKLESTRIY	HA-33
	163	15	IDGVKLESTRIYQIL	HA-33
	164	15	VKLESTRIYQILAIY	HA-33
	165	15	ESTRIYQILAIYSTV	HA-34
	166	15	RIYQILAIYSTVASS	HA-34
	167	15	QILAIYSTVASSLVL	HA-34
	168	15	AIYSTVASSLVLVVS	HA-34
	169	15	STVASSLVLVVSLGA	HA-34
	170	15	ASSLVLVVSLGAISF	HA-35
	171	15	VVSLGAISFWMCSNG	HA-35
	172	15	NSTDTVDTVLEKNVT	HA-36
	173	15	SSWSYIVETPSSDNG	HA-36
	174	15	LSKSYINDKGKEVLV	HA-36
	175	15	CNTTCQTPKGAINTS	HA-36
	176	15	HPITIGKCPKYVKST	HA-36
	177	15	AIAGFIEGGWTGMVD	HA-37
	178	15	EITNKVNSVIEKMNT	HA-37
	179	15	NKVNSVIEKMNTQFT	HA-37
	180	15	KCDNTCMESVKNGTY	HA-37
	181	15	LVLVVSLGAISFWMC	HA-37
	182	15	MERNAGSGIIISDTP	HA-38
	183	15	LGAISFWMCSNGSLQ	HA-39
	184	15	ISFWMCSNGSLQCRI	HA-39
	185	15	FWMCSNGSLQCRICI	HA-39

## Sheet: Neuraminidase peptides
	Neuraminidase of influenza (A/California/07/2009 (H1N1))
	Gene Bank entry: YP_009118627.1
	No	Lenght (AS)	Sequence	Pool
	1	15	MNPNQKIITIGSVCM	NA-1
	2	15	NQKIITIGSVCMTIG	NA-1
	3	15	IITIGSVCMTIGMAN	NA-1
	4	15	IGSVCMTIGMANLIL	NA-1
	5	15	VCMTIGMANLILQIG	NA-1
	6	15	TIGMANLILQIGNII	NA-2
	7	15	MANLILQIGNIISIW	NA-2
	8	15	LILQIGNIISIWISH	NA-2
	9	15	QIGNIISIWISHSIQ	NA-2
	10	15	NIISIWISHSIQLGN	NA-2
	11	15	SIWISHSIQLGNQNQ	NA-3
	12	15	ISHSIQLGNQNQIET	NA-3
	13	15	SIQLGNQNQIETCNQ	NA-3
	14	15	LGNQNQIETCNQSVI	NA-3
	15	15	QNQIETCNQSVITYE	NA-3
	16	15	IETCNQSVITYENNT	NA-4
	17	15	CNQSVITYENNTWVN	NA-4
	18	15	SVITYENNTWVNQTY	NA-4
	19	15	TYENNTWVNQTYVNI	NA-4
	20	15	NNTWVNQTYVNISNT	NA-4
	21	15	WVNQTYVNISNTNFA	NA-5
	22	15	QTYVNISNTNFAAGQ	NA-5
	23	15	VNISNTNFAAGQSVV	NA-5
	24	15	SNTNFAAGQSVVSVK	NA-5
	25	15	NFAAGQSVVSVKLAG	NA-5
	26	15	AGQSVVSVKLAGNSS	NA-6
	27	15	SVVSVKLAGNSSLCP	NA-6
	28	15	SVKLAGNSSLCPVSG	NA-6
	29	15	LAGNSSLCPVSGWAI	NA-6
	30	15	NSSLCPVSGWAIYSK	NA-6
	31	15	LCPVSGWAIYSKDNS	NA-7
	32	15	VSGWAIYSKDNSVRI	NA-7
	33	15	WAIYSKDNSVRIGSK	NA-7
	34	15	YSKDNSVRIGSKGDV	NA-7
	35	15	DNSVRIGSKGDVFVI	NA-7
	36	15	VRIGSKGDVFVIREP	NA-8
	37	15	GSKGDVFVIREPFIS	NA-8
	38	15	GDVFVIREPFISCSP	NA-8
	39	15	FVIREPFISCSPLEC	NA-8
	40	15	REPFISCSPLECRTF	NA-8
	41	15	FISCSPLECRTFFLT	NA-9
	42	15	CSPLECRTFFLTQGA	NA-9
	43	15	LECRTFFLTQGALLN	NA-9
	44	15	RTFFLTQGALLNDKH	NA-9
	45	15	FLTQGALLNDKHSNG	NA-9
	46	15	QGALLNDKHSNGTIK	NA-10
	47	15	LLNDKHSNGTIKDRS	NA-10
	48	15	DKHSNGTIKDRSPYR	NA-10
	49	15	SNGTIKDRSPYRTLM	NA-10
	50	15	TIKDRSPYRTLMSCP	NA-10
	51	15	DRSPYRTLMSCPIGE	NA-11
	52	15	PYRTLMSCPIGEVPS	NA-11
	53	15	TLMSCPIGEVPSPYN	NA-11
	54	15	SCPIGEVPSPYNSRF	NA-11
	55	15	IGEVPSPYNSRFESV	NA-11
	56	15	VPSPYNSRFESVAWS	NA-12
	57	15	PYNSRFESVAWSASA	NA-12
	58	15	SRFESVAWSASACHD	NA-12
	59	15	ESVAWSASACHDGIN	NA-12
	60	15	AWSASACHDGINWLT	NA-12
	61	15	CHDGINWLTIGISGP	NA-13
	62	15	GINWLTIGISGPDNG	NA-13
	63	15	WLTIGISGPDNGAVA	NA-13
	64	15	IGISGPDNGAVAVLK	NA-13
	65	15	SGPDNGAVAVLKYNG	NA-14
	66	15	DNGAVAVLKYNGIIT	NA-14
	67	15	AVAVLKYNGIITDTI	NA-14
	68	15	VLKYNGIITDTIKSW	NA-14
	69	15	YNGIITDTIKSWRNN	NA-14
	70	15	IITDTIKSWRNNILR	NA-15
	71	15	DTIKSWRNNILRTQE	NA-15
	72	15	KSWRNNILRTQESEC	NA-15
	73	15	RNNILRTQESECACV	NA-15
	74	15	ILRTQESECACVNGS	NA-15
	75	15	TQESECACVNGSCFT	NA-16
	76	15	SECACVNGSCFTVMT	NA-16
	77	15	ACVNGSCFTVMTDGP	NA-16
	78	15	NGSCFTVMTDGPSNG	NA-16
	79	15	CFTVMTDGPSNGQAS	NA-16
	80	15	VMTDGPSNGQASYKI	NA-17
	81	15	DGPSNGQASYKIFRI	NA-17
	82	15	SNGQASYKIFRIEKG	NA-17
	83	15	QASYKIFRIEKGKIV	NA-17
	84	15	YKIFRIEKGKIVKSV	NA-17
	85	15	FRIEKGKIVKSVEMN	NA-18
	86	15	EKGKIVKSVEMNAPN	NA-18
	87	15	KIVKSVEMNAPNYHY	NA-18
	88	15	KSVEMNAPNYHYEEC	NA-18
	89	15	EMNAPNYHYEECSCY	NA-18
	90	15	APNYHYEECSCYPDS	NA-19
	91	15	YHYEECSCYPDSSEI	NA-19
	92	15	EECSCYPDSSEITCV	NA-19
	93	15	SCYPDSSEITCVCRD	NA-19
	94	15	PDSSEITCVCRDNWH	NA-19
	95	15	SEITCVCRDNWHGSN	NA-20
	96	15	TCVCRDNWHGSNRPW	NA-20
	97	15	CRDNWHGSNRPWVSF	NA-20
	98	15	NWHGSNRPWVSFNQN	NA-20
	99	15	GSNRPWVSFNQNLEY	NA-20
	100	15	RPWVSFNQNLEYQIG	NA-21
	101	15	VSFNQNLEYQIGYIC	NA-21
	102	15	NQNLEYQIGYICSGI	NA-21
	103	15	LEYQIGYICSGIFGD	NA-21
	104	15	QIGYICSGIFGDNPR	NA-21
	105	15	YICSGIFGDNPRPND	NA-22
	106	15	SGIFGDNPRPNDKTG	NA-22
	107	15	FGDNPRPNDKTGSCG	NA-22
	108	15	NPRPNDKTGSCGPVS	NA-22
	109	15	PNDKTGSCGPVSSNG	NA-22
	110	15	KTGSCGPVSSNGANG	NA-23
	111	15	SCGPVSSNGANGVKG	NA-23
	112	15	PVSSNGANGVKGFSF	NA-23
	113	15	SNGANGVKGFSFKYG	NA-23
	114	15	ANGVKGFSFKYGNGV	NA-23
	115	15	VKGFSFKYGNGVWIG	NA-24
	116	15	FSFKYGNGVWIGRTK	NA-24
	117	15	KYGNGVWIGRTKSIS	NA-24
	118	15	NGVWIGRTKSISSRN	NA-24
	119	15	WIGRTKSISSRNGFE	NA-24
	120	15	RTKSISSRNGFEMIW	NA-25
	121	15	SISSRNGFEMIWDPN	NA-25
	122	15	SRNGFEMIWDPNGWT	NA-25
	123	15	GFEMIWDPNGWTGTD	NA-25
	124	15	MIWDPNGWTGTDNNF	NA-25
	125	15	DPNGWTGTDNNFSIK	NA-26
	126	15	GWTGTDNNFSIKQDI	NA-26
	127	15	GTDNNFSIKQDIVGI	NA-26
	128	15	NNFSIKQDIVGINEW	NA-26
	129	15	SIKQDIVGINEWSGY	NA-26
	130	15	QDIVGINEWSGYSGS	NA-27
	131	15	VGINEWSGYSGSFVQ	NA-27
	132	15	NEWSGYSGSFVQHPE	NA-27
	133	15	SGYSGSFVQHPELTG	NA-27
	134	15	SGSFVQHPELTGLDC	NA-27
	135	15	FVQHPELTGLDCIRP	NA-28
	136	15	HPELTGLDCIRPCFW	NA-28
	137	15	LTGLDCIRPCFWVEL	NA-28
	138	15	LDCIRPCFWVELIRG	NA-28
	139	15	IRPCFWVELIRGRPK	NA-28
	140	15	CFWVELIRGRPKENT	NA-29
	141	15	VELIRGRPKENTIWT	NA-29
	142	15	IRGRPKENTIWTSGS	NA-29
	143	15	RPKENTIWTSGSSIS	NA-29
	144	15	ENTIWTSGSSISFCG	NA-29
	145	15	IWTSGSSISFCGVNS	NA-30
	146	15	SGSSISFCGVNSDTV	NA-30
	147	15	SISFCGVNSDTVGWS	NA-30
	148	15	FCGVNSDTVGWSWPD	NA-30
	149	15	VNSDTVGWSWPDGAE	NA-30
	150	15	DTVGWSWPDGAELPF	NA-31
	151	15	GWSWPDGAELPFTIDK	NA-31

## Sheet: Nucleoprotein peptides
	Nucleoprotein of influenza (A/reassortant/NYMC X-179A (California/07/2009 x NYMC X-157)(H1N1))
	Gene Bank entry: ADE29096.1
	No	Lenght (AS)	Sequence	Pool
	1	15	MASQGTKRSYEQMET	NP-1
	2	15	QGTKRSYEQMETDGE	NP-16
	3	15	KRSYEQMETDGERQN	NP-16
	4	15	YEQMETDGERQNATE	NP-16
	5	15	METDGERQNATEIRA	NP-17
	6	15	DGERQNATEIRASVG	NP-17
	7	15	ATEIRASVGKMIGGI	NP-17
	8	15	IRASVGKMIGGIGRF	NP-18
	9	15	SVGKMIGGIGRFYIQ	NP-18
	10	15	KMIGGIGRFYIQMCT	NP-18
	11	15	GGIGRFYIQMCTELK	NP-1
	12	15	GRFYIQMCTELKLSD	NP-1
	13	15	YIQMCTELKLSDYEG	NP-19
	14	15	MCTELKLSDYEGRLI	NP-19
	15	15	LSDYEGRLIQNSLTI	NP-19
	16	15	YEGRLIQNSLTIERM	NP-20
	17	15	RLIQNSLTIERMVLS	NP-20
	18	15	QNSLTIERMVLSAFD	NP-20
	19	15	LTIERMVLSAFDERR	NP-21
	20	15	ERMVLSAFDERRNKY	NP-2
	21	15	VLSAFDERRNKYLEE	NP-2
	22	15	AFDERRNKYLEEHPS	NP-2
	23	15	ERRNKYLEEHPSAGK	NP-3
	24	15	NKYLEEHPSAGKDPK	NP-3
	25	15	LEEHPSAGKDPKKTG	NP-3
	26	15	HPSAGKDPKKTGGPI	NP-4
	27	15	AGKDPKKTGGPIYRR	NP-4
	28	15	DPKKTGGPIYRRVNG	NP-21
	29	15	KTGGPIYRRVNGKWM	NP-21
	30	15	YRRVNGKWMRELILY	NP-22
	31	15	VNGKWMRELILYDKE	NP-22
	32	15	KWMRELILYDKEEIR	NP-4
	33	15	RELILYDKEEIRRIW	NP-22
	34	15	ILYDKEEIRRIWRQA	NP-23
	35	15	DKEEIRRIWRQANNG	NP-24
	36	15	EIRRIWRQANNGDDA	NP-24
	37	15	RIWRQANNGDDAAAG	NP-24
	38	15	RQANNGDDAAAGLTH	NP-25
	39	15	NNGDDAAAGLTHMMI	NP-25
	40	15	DDAAAGLTHMMIWHS	NP-25
	41	15	AAGLTHMMIWHSNLN	NP-26
	42	15	LTHMMIWHSNLNDAT	NP-26
	43	15	MMIWHSNLNDATYQR	NP-26
	44	15	WHSNLNDATYQRTRA	NP-5
	45	15	NLNDATYQRTRALVR	NP-5
	46	15	DATYQRTRALVRTGM	NP-5
	47	15	YQRTRALVRTGMDPR	NP-6
	48	15	TRALVRTGMDPRMCS	NP-6
	49	15	LVRTGMDPRMCSLMQ	NP-6
	50	15	TGMDPRMCSLMQGST	NP-7
	51	15	DPRMCSLMQGSTLPR	NP-7
	52	15	MCSLMQGSTLPRRSG	NP-7
	53	15	LMQGSTLPRRSGAAG	NP-8
	54	15	GSTLPRRSGAAGAAV	NP-8
	55	15	LPRRSGAAGAAVKGV	NP-8
	56	15	RSGAAGAAVKGVGTM	NP-27
	57	15	AAGAAVKGVGTMVME	NP-27
	58	15	AAVKGVGTMVMELVR	NP-27
	59	15	KGVGTMVMELVRMIK	NP-28
	60	15	GTMVMELVRMIKRGI	NP-28
	61	15	VMELVRMIKRGINDR	NP-28
	62	15	LVRMIKRGINDRNFW	NP-29
	63	15	MIKRGINDRNFWRGE	NP-9
	64	15	RGINDRNFWRGENGR	NP-9
	65	15	NDRNFWRGENGRKTR	NP-29
	66	15	NFWRGENGRKTRIAY	NP-29
	67	15	RGENGRKTRIAYERM	NP-30
	68	15	NGRKTRIAYERMCNI	NP-30
	69	15	KTRIAYERMCNILKG	NP-30
	70	15	IAYERMCNILKGKFQ	NP-31
	71	15	ERMCNILKGKFQTAA	NP-9
	72	15	CNILKGKFQTAAQKA	NP-31
	73	15	LKGKFQTAAQKAMMD	NP-31
	74	15	KFQTAAQKAMMDQVR	NP-32
	75	15	TAAQKAMMDQVRESR	NP-32
	76	15	MMDQVRESRNPGNAE	NP-10
	77	15	QVRESRNPGNAEFED	NP-32
	78	15	ESRNPGNAEFEDLTF	NP-33
	79	15	NPGNAEFEDLTFLAR	NP-33
	80	15	NAEFEDLTFLARSAL	NP-33
	81	15	FEDLTFLARSALILR	NP-34
	82	15	LTFLARSALILRGSV	NP-34
	83	15	LARSALILRGSVAHK	NP-10
	84	15	SALILRGSVAHKSCL	NP-10
	85	15	ILRGSVAHKSCLPAC	NP-11
	86	15	GSVAHKSCLPACVYG	NP-11
	87	15	AHKSCLPACVYGPAV	NP-34
	88	15	SCLPACVYGPAVASG	NP-35
	89	15	PACVYGPAVASGYDF	NP-35
	90	15	VYGPAVASGYDFERE	NP-35
	91	15	PAVASGYDFEREGYS	NP-36
	92	15	ASGYDFEREGYSLVG	NP-36
	93	15	YDFEREGYSLVGIDP	NP-36
	94	15	GYSLVGIDPFRLLQN	NP-37
	95	15	LVGIDPFRLLQNSQV	NP-37
	96	15	FRLLQNSQVYSLIRP	NP-37
	97	15	LQNSQVYSLIRPNEN	NP-38
	98	15	SQVYSLIRPNENPAH	NP-38
	99	15	YSLIRPNENPAHKSQ	NP-38
	100	15	IRPNENPAHKSQLVW	NP-39
	101	15	NENPAHKSQLVWMAC	NP-11
	102	15	PAHKSQLVWMACHSA	NP-12
	103	15	KSQLVWMACHSAAFE	NP-12
	104	15	LVWMACHSAAFEDLR	NP-12
	105	15	MACHSAAFEDLRVLS	NP-39
	106	15	HSAAFEDLRVLSFIK	NP-39
	107	15	AFEDLRVLSFIKGTK	NP-40
	108	15	DLRVLSFIKGTKVLP	NP-40
	109	15	VLSFIKGTKVLPRGK	NP-40
	110	15	FIKGTKVLPRGKLST	NP-41
	111	15	GTKVLPRGKLSTRGV	NP-41
	112	15	VLPRGKLSTRGVQIA	NP-41
	113	15	RGKLSTRGVQIASNE	NP-13
	114	15	LSTRGVQIASNENME	NP-42
	115	15	RGVQIASNENMETME	NP-42
	116	15	NMETMESSTLELRSR	NP-42
	117	15	TMESSTLELRSRYWA	NP-44
	118	15	SSTLELRSRYWAIRT	NP-44
	119	15	LELRSRYWAIRTRSG	NP-13
	120	15	RSRYWAIRTRSGGNT	NP-13
	121	15	YWAIRTRSGGNTNQQ	NP-14
	122	15	IRTRSGGNTNQQRAS	NP-44
	123	15	RSGGNTNQQRASAGQ	NP-45
	124	15	GNTNQQRASAGQISI	NP-45
	125	15	RASAGQISIQPTFSV	NP-45
	126	15	AGQISIQPTFSVQRN	NP-46
	127	15	ISIQPTFSVQRNLPF	NP-46
	128	15	QPTFSVQRNLPFDRT	NP-46
	129	15	FSVQRNLPFDRTTIM	NP-47
	130	15	QRNLPFDRTTIMAAF	NP-47
	131	15	LPFDRTTIMAAFNGN	NP-47
	132	15	DRTTIMAAFNGNTEG	NP-48
	133	15	TIMAAFNGNTEGRTS	NP-48
	134	15	TEGRTSDMRTEIIRM	NP-48
	135	15	RTSDMRTEIIRMMES	NP-50
	136	15	DMRTEIIRMMESARP	NP-50
	137	15	TEIIRMMESARPEDV	NP-50
	138	15	IRMMESARPEDVSFQ	NP-51
	139	15	MESARPEDVSFQGRG	NP-51
	140	15	ARPEDVSFQGRGVFE	NP-51
	141	15	EDVSFQGRGVFELSD	NP-52
	142	15	SFQGRGVFELSDEKA	NP-14
	143	15	GRGVFELSDEKAASP	NP-52
	144	15	VFELSDEKAASPIVP	NP-52
	145	15	LSDEKAASPIVPSFD	NP-53
	146	15	EKAASPIVPSFDMSN	NP-53
	147	15	ASPIVPSFDMSNEGS	NP-53
	148	15	IVPSFDMSNEGSYFF	NP-14
	149	15	SFDMSNEGSYFFGDN	NP-15
	150	15	MSNEGSYFFGDNAEE	NP-15
	151	15	EGSYFFGDNAEEYDN	NP-54
