# Supplementary material for: Enhanced influenza A H1N1 T cell epitope recognition and cross-reactivity to protein-O-mannosyltransferase 1 in Pandemrix-associated narcolepsy type 1
Source: Nat Commun. 2021 Apr 16;12:2283. doi: 10.1038/s41467-021-22637-8 (PMC8052463; doi:10.1038/s41467-021-22637-8)
Supplement: Supplementary file 4 — Supplementary Data 2 [file 41467_2021_22637_MOESM4_ESM.xlsx]

## Sheet: NT1 NA_175-189 vs. medium
	A. NT1 patient PBMC stimulated with NA175-189 peptide vs. medium
	180 DE-genes (p<0.01), 423 DE-genes (p<0.05)
	Gene	baseMean	log2FC	lfcSE	stat	pvalue	padj
	IDO1	27.33	3.7	0.52	7.07	1.59e-12	2e-08
	HCAR3	6.01	3.46	0.5	6.96	3.3e-12	2.09e-08
	SPOCD1	40.01	-2.34	0.34	-6.86	7.1e-12	2.99e-08
	DIRC3	27.63	-3.1	0.46	-6.76	1.34e-11	4.23e-08
	IFNG	50.46	3.79	0.57	6.7	2.11e-11	5.33e-08
	RARRES3	211.56	1.63	0.25	6.41	1.49e-10	3.15e-07
	AC078850.1	85.17	-2.51	0.39	-6.36	2.04e-10	3.68e-07
	GBP5	103.86	2.7	0.43	6.21	5.4e-10	8.53e-07
	NCAPH	134.98	-2.34	0.38	-6.12	9.31e-10	1.31e-06
	PPARG	33.88	-2.06	0.34	-6.09	1.1e-09	1.39e-06
	SLC16A10	10	-2.67	0.44	-6.02	1.72e-09	1.98e-06
	A2M	291.74	-1.65	0.28	-5.98	2.22e-09	2.34e-06
	PMAIP1	15.83	2.24	0.38	5.87	4.27e-09	4.16e-06
	GZMB	163.12	3.19	0.56	5.74	9.32e-09	7.86e-06
	LPL	194.11	-2.05	0.36	-5.75	9.14e-09	7.86e-06
	CCL1	35.73	3.21	0.56	5.71	1.11e-08	8.25e-06
	HBD	144.58	3.18	0.56	5.72	1.09e-08	8.25e-06
	APOL1	45.1	1.63	0.29	5.64	1.72e-08	1.21e-05
	CCL4	116.14	2.53	0.45	5.62	1.9e-08	1.24e-05
	MS4A4A	139.85	-2.14	0.38	-5.62	1.96e-08	1.24e-05
	XCL1	29.96	2.16	0.39	5.58	2.4e-08	1.45e-05
	TM4SF19-AS1	58.85	-1.72	0.31	-5.57	2.57e-08	1.48e-05
	CLIP4	22.38	-1.82	0.33	-5.56	2.73e-08	1.48e-05
	CTLA4	25.29	2.96	0.53	5.55	2.81e-08	1.48e-05
	NUMB	165.17	-1.59	0.29	-5.54	3.05e-08	1.54e-05
	HCAR2	2.64	3.06	0.56	5.45	5.15e-08	2.5e-05
	AQP9	106.88	-1.99	0.37	-5.41	6.19e-08	2.9e-05
	TM4SF19	212.07	-1.66	0.31	-5.4	6.69e-08	3.02e-05
	GLIPR1	307.31	-0.96	0.18	-5.37	7.69e-08	3.35e-05
	AC073611.1	209.45	-1.39	0.26	-5.32	1.02e-07	4.31e-05
	KCNE1	7.89	-2.16	0.41	-5.31	1.12e-07	4.59e-05
	CMSS1	71.55	1.26	0.24	5.27	1.35e-07	5.34e-05
	TAP1	324.79	1.65	0.31	5.26	1.42e-07	5.43e-05
	TMEM266	4.45	-2.68	0.51	-5.24	1.59e-07	5.93e-05
	HIST1H4C	1624.89	1.37	0.26	5.22	1.75e-07	6.34e-05
	PLB1	4.53	-2.71	0.52	-5.2	1.96e-07	6.89e-05
	FHL1	19.88	-1.68	0.32	-5.2	2.04e-07	6.97e-05
	FAM26F	192.61	2.06	0.4	5.17	2.39e-07	7.96e-05
	PRF1	107.66	2.25	0.44	5.14	2.7e-07	8.76e-05
	AC091182.1	28.39	-2	0.39	-5.09	3.58e-07	0.000113
	LINC01871	112.87	1.86	0.37	5.05	4.31e-07	0.000133
	NTAN1	31.9	-1.3	0.26	-5.03	4.78e-07	0.000144
	C3	99.87	-1.87	0.37	-5.03	4.94e-07	0.000145
	STAT1	359.01	1.53	0.31	4.99	6.07e-07	0.000174
	ARHGAP18	113.35	-1.33	0.27	-4.98	6.49e-07	0.000179
	C11orf45	14.22	-2.21	0.44	-4.98	6.48e-07	0.000179
	C1S	5.79	2.51	0.51	4.96	7.03e-07	0.000185
	CCDC162P	12.59	-2.27	0.46	-4.96	6.98e-07	0.000185
	ZNF677	14.8	-1.71	0.35	-4.94	7.93e-07	0.000205
	FASLG	11.34	2.44	0.5	4.9	9.67e-07	0.00024
	IL2RA	68.3	2.77	0.57	4.9	9.65e-07	0.00024
	GBP2	213.83	1.4	0.29	4.89	1.03e-06	0.000249
	PSME2P2	18.21	1.52	0.31	4.86	1.18e-06	0.000281
	ETV7	9.85	2.59	0.54	4.85	1.27e-06	0.000297
	AFAP1L1	22.11	-2.01	0.42	-4.83	1.35e-06	0.000304
	SH2D1A	73.78	1.85	0.38	4.83	1.33e-06	0.000304
	TMEM91	38.5	-2.18	0.45	-4.83	1.37e-06	0.000304
	GPR34	8.83	-2.33	0.49	-4.76	1.93e-06	0.00042
	HMSD	3.46	2.72	0.58	4.72	2.33e-06	0.000499
	XCL2	26.32	1.96	0.42	4.71	2.51e-06	0.000529
	CTTN	18.44	-2.09	0.45	-4.69	2.7e-06	0.00056
	SSBP3	18.55	-1.97	0.42	-4.69	2.79e-06	0.000569
	APOBEC3G	38.1	1.29	0.28	4.67	2.98e-06	0.000598
	H3F3B	805.47	0.71	0.15	4.66	3.14e-06	0.000621
	AL031846.1	4.76	2.61	0.56	4.65	3.25e-06	0.000632
	LXN	9.68	-1.75	0.38	-4.65	3.33e-06	0.000639
	GINS2	10	2.32	0.5	4.64	3.42e-06	0.000646
	SDC2	100.96	-1.48	0.33	-4.54	5.49e-06	0.00102
	KMO	46.73	-1.36	0.3	-4.52	6.07e-06	0.00111
	WDR54	117.14	1.44	0.32	4.51	6.47e-06	0.00117
	LGALS17A	10.52	2.63	0.58	4.51	6.57e-06	0.00117
	GREM1	31.65	-2.18	0.49	-4.5	6.89e-06	0.00121
	AL591468.1	9.73	2.21	0.49	4.49	7.14e-06	0.00123
	CRABP2	58.98	-1.38	0.31	-4.49	7.25e-06	0.00123
	CXCL9	69.33	2.2	0.49	4.49	7.27e-06	0.00123
	ANXA2P2	22.12	-1.37	0.31	-4.48	7.39e-06	0.00123
	IL32	126.31	1.52	0.34	4.48	7.59e-06	0.00124
	MIR3945HG	40.75	1.97	0.44	4.47	7.64e-06	0.00124
	LAIR2	11.35	2.5	0.56	4.47	7.92e-06	0.00127
	GBP1	143.46	1.67	0.37	4.46	8.3e-06	0.0013
	MYOZ1	8.6	-1.85	0.41	-4.46	8.31e-06	0.0013
	IL2RB	11.14	2.09	0.47	4.45	8.56e-06	0.00132
	NCEH1	117.34	-1.43	0.32	-4.45	8.75e-06	0.00133
	NRIP3	88.25	-1.64	0.37	-4.44	8.92e-06	0.00134
	SCG5	123.64	-1.59	0.36	-4.43	9.28e-06	0.00137
	TCP1	35.26	1.09	0.25	4.43	9.32e-06	0.00137
	LINC00996	11.63	2.05	0.46	4.43	9.61e-06	0.0014
	SRD5A3	18.06	-1.49	0.34	-4.42	1e-05	0.00144
	MME	8.77	-2.14	0.49	-4.41	1.01e-05	0.00144
	BLVRA	136.12	-0.98	0.22	-4.4	1.08e-05	0.0015
	TFPI	25.7	-1.76	0.4	-4.4	1.08e-05	0.0015
	ITSN1	25.57	-1.63	0.37	-4.37	1.23e-05	0.00168
	RUNX3	55.32	1.43	0.33	4.37	1.22e-05	0.00168
	SLAMF9	72.91	-2.01	0.46	-4.36	1.3e-05	0.00175
	FAH	103.75	-1.67	0.38	-4.36	1.31e-05	0.00175
	WWTR1	140.85	-1.81	0.41	-4.35	1.33e-05	0.00176
	CD2	292.26	1.15	0.26	4.34	1.43e-05	0.00187
	FMNL2	9.17	-1.89	0.44	-4.33	1.48e-05	0.00191
	SAA2	1.98	2.51	0.58	4.32	1.57e-05	0.00201
	IRF1	81.49	1.45	0.34	4.3	1.7e-05	0.00214
	TIGIT	16.7	1.61	0.37	4.3	1.71e-05	0.00214
	DNASE2B	33.2	-2	0.47	-4.29	1.76e-05	0.00218
	FLRT2	9.05	-1.99	0.46	-4.29	1.81e-05	0.0022
	ORC6	10.85	2.06	0.48	4.29	1.8e-05	0.0022
	EPB41L1	22.58	-1.87	0.44	-4.28	1.86e-05	0.00224
	MMP7	242.5	-2.09	0.49	-4.27	1.95e-05	0.00232
	FKBP11	22.18	1.13	0.27	4.27	1.97e-05	0.00233
	AC093673.2	3.24	-2.33	0.55	-4.26	2.04e-05	0.00239
	APOL4	7.9	2.19	0.51	4.26	2.06e-05	0.00239
	LINC01010	26.83	-1.75	0.41	-4.25	2.1e-05	0.00242
	APOL3	42.12	0.96	0.23	4.25	2.16e-05	0.00244
	ZBED2	5.57	2.47	0.58	4.25	2.16e-05	0.00244
	LINC01800	11.18	-2.27	0.54	-4.24	2.22e-05	0.00248
	CSTF2	21.51	1.46	0.35	4.22	2.45e-05	0.00267
	ICOS	10.25	2.08	0.49	4.22	2.45e-05	0.00267
	TRDV1	2.86	2.12	0.5	4.22	2.41e-05	0.00267
	BATF	15.05	1.69	0.4	4.2	2.63e-05	0.00274
	CTSK	56.42	-1.84	0.44	-4.21	2.55e-05	0.00274
	LANCL2	8.17	1.71	0.41	4.2	2.62e-05	0.00274
	MPC1	35.22	-1.43	0.34	-4.21	2.59e-05	0.00274
	TNF	4.57	2.12	0.5	4.21	2.6e-05	0.00274
	KLRD1	32.17	1.95	0.46	4.19	2.79e-05	0.00289
	TIMP3	95.07	-1.99	0.48	-4.19	2.81e-05	0.00289
	GNLY	150.73	1.87	0.45	4.18	2.86e-05	0.00292
	ATP6V1D	272.48	-0.95	0.23	-4.18	2.93e-05	0.00294
	MMP19	21.58	-1.47	0.35	-4.18	2.93e-05	0.00294
	RGS20	15.18	-1.67	0.4	-4.16	3.21e-05	0.0032
	FAHD2B	19.42	1.53	0.37	4.15	3.37e-05	0.00332
	MPP1	122.39	-1.15	0.28	-4.15	3.39e-05	0.00332
	HSD17B12	62.92	-0.98	0.24	-4.12	3.71e-05	0.00359
	KIR2DL4	4.3	2.34	0.57	4.12	3.72e-05	0.00359
	AC015660.3	77.27	-1.7	0.41	-4.11	3.99e-05	0.00383
	AL390036.1	46.6	-1.68	0.41	-4.1	4.09e-05	0.00389
	UCHL1	31.75	-1.43	0.35	-4.09	4.3e-05	0.00406
	CXXC5	21.86	-1.45	0.36	-4.09	4.35e-05	0.00407
	GCH1	3.27	2.06	0.51	4.05	5.22e-05	0.00485
	LINC00892	17.31	1.99	0.49	4.04	5.27e-05	0.00486
	ARHGAP24	9.6	-1.74	0.43	-4.03	5.56e-05	0.0051
	PSME2	577.75	1.05	0.26	4.02	5.84e-05	0.00531
	SIGLEC15	16.92	-1.85	0.46	-4.02	5.91e-05	0.00534
	AC015660.2	107.85	-1.65	0.41	-4.01	6.19e-05	0.00543
	AC105277.1	3.52	-2.29	0.57	-4.01	6.18e-05	0.00543
	OXCT1	12.79	1.85	0.46	4.01	6.18e-05	0.00543
	TRDC	52.48	1.73	0.43	4.01	6.06e-05	0.00543
	TP53I3	20.41	-1.37	0.34	-4	6.32e-05	0.00552
	TMEM230	13.04	-1.25	0.31	-3.99	6.65e-05	0.00576
	PBK	3.76	2.21	0.56	3.99	6.7e-05	0.00576
	SIGLEC9	26.79	-1.39	0.35	-3.98	7.01e-05	0.00599
	HMGB2	223.98	1.47	0.37	3.97	7.12e-05	0.00605
	RNASE6	149.95	-1.55	0.39	-3.97	7.26e-05	0.00612
	HJURP	12.47	2.08	0.52	3.97	7.32e-05	0.00613
	CD3D	1092.89	0.88	0.22	3.95	7.67e-05	0.00634
	SPARC	147.53	-1.74	0.44	-3.95	7.67e-05	0.00634
	UBE2T	28.35	1.89	0.48	3.95	7.72e-05	0.00634
	MDH1	302.82	-0.84	0.21	-3.95	7.94e-05	0.00644
	TAB2-AS1	2.36	-2.29	0.58	-3.95	7.95e-05	0.00644
	CD38	13.44	2.07	0.52	3.94	8.17e-05	0.00655
	FBXO38	13.79	-1.26	0.32	-3.94	8.18e-05	0.00655
	MSRA	16.17	-1.15	0.29	-3.94	8.3e-05	0.0066
	C20orf194	16.89	-1.63	0.42	-3.93	8.45e-05	0.00668
	DAPP1	33.07	0.94	0.24	3.92	8.75e-05	0.00688
	BUB1	9.3	1.92	0.49	3.9	9.46e-05	0.00739
	MMP9	201.98	-1.59	0.41	-3.9	9.55e-05	0.00741
	SCIN	11.48	-1.84	0.47	-3.89	9.92e-05	0.00765
	FAM13A	16.73	-1.51	0.39	-3.89	0.0001	0.00768
	AL161935.3	7.84	-1.91	0.49	-3.87	0.000108	0.00815
	DOCK3	10.57	-1.63	0.42	-3.87	0.000107	0.00815
	HAVCR2	89.78	-0.76	0.2	-3.86	0.000112	0.0084
	EPS8	6.5	-1.81	0.47	-3.86	0.000114	0.00854
	MND1	13.77	1.98	0.51	3.86	0.000115	0.00858
	DLG3	4.86	1.72	0.45	3.85	0.000116	0.00859
	MOSPD1	63.94	-1.07	0.28	-3.85	0.000118	0.00869
	APH1B	20.82	-1.33	0.35	-3.84	0.000121	0.00884
	AC090152.1	3.2	1.98	0.51	3.84	0.000122	0.00886
	TDP2	53.31	-1.14	0.3	-3.84	0.000125	0.00906
	MYADM	6.54	-1.66	0.43	-3.83	0.000127	0.00909
	MAP7	10.18	-1.88	0.49	-3.83	0.000129	0.0092
	MAFF	18.14	-1.6	0.42	-3.82	0.000134	0.00948
	SEMA4D	91.54	1.03	0.27	3.82	0.000134	0.00948
	LIPA	600.39	-0.99	0.26	-3.81	0.000142	0.00994
	MIR155HG	15.76	1.5	0.4	3.8	0.000147	0.0101
	TSPAN5	20.63	1.51	0.4	3.8	0.000146	0.0101
	UCP2	16.06	-1.24	0.33	-3.8	0.000145	0.0101
	GPC4	60.88	-1.31	0.34	-3.8	0.000148	0.0102
	PAICS	39.87	1.2	0.32	3.79	0.000149	0.0102
	HSPA2	3.64	1.99	0.52	3.79	0.000152	0.0103
	LINC02384	3.33	1.8	0.48	3.78	0.000155	0.0105
	ANO5	9.28	-1.72	0.45	-3.78	0.000156	0.0105
	CLEC19A	1.72	-2.19	0.58	-3.77	0.00016	0.0107
	DUSP4	2.64	2.2	0.58	3.78	0.00016	0.0107
	ZNF219	8.14	-1.81	0.48	-3.77	0.000161	0.0107
	CLC	68.38	1.9	0.5	3.77	0.000165	0.0109
	ALCAM	110.95	-1.12	0.3	-3.76	0.000169	0.011
	HSD17B4	18.2	-1.19	0.32	-3.76	0.000169	0.011
	TIGAR	14.41	-1.22	0.32	-3.76	0.000169	0.011
	CCL3	239.74	1.59	0.42	3.75	0.000178	0.0115
	FGD4	20.89	-1.37	0.37	-3.74	0.000187	0.012
	EEPD1	8.69	-1.47	0.39	-3.73	0.000192	0.0121
	MITD1	206.24	0.84	0.23	3.73	0.000192	0.0121
	NUF2	20.71	1.85	0.49	3.73	0.00019	0.0121
	ZFHX3	9	-1.61	0.43	-3.73	0.000193	0.0121
	PSME1	690.38	0.79	0.21	3.71	0.000207	0.0129
	TNFRSF9	15.31	1.88	0.51	3.71	0.000207	0.0129
	MOSPD2	35.54	-1.18	0.32	-3.71	0.00021	0.013
	DUT	21.54	1.43	0.39	3.7	0.000213	0.013
	INO80C	7.45	-1.55	0.42	-3.7	0.000213	0.013
	UBE2L6	387.23	0.78	0.21	3.7	0.000212	0.013
	CDKN2C	11.74	1.71	0.46	3.7	0.000217	0.0132
	CAPN11	4.4	-2.04	0.55	-3.69	0.000221	0.0133
	CKS1B	26.28	1.59	0.43	3.69	0.000223	0.0133
	LIMK2	10.59	1.35	0.37	3.69	0.000224	0.0133
	PALLD	19.24	-1.71	0.46	-3.69	0.000223	0.0133
	CTTNBP2NL	44.54	-1.29	0.35	-3.69	0.000225	0.0134
	ITGA3	5.49	-1.87	0.51	-3.69	0.000227	0.0134
	CHIT1	252.59	-1.71	0.47	-3.68	0.000229	0.0135
	PLA2G15	28.17	-1.46	0.4	-3.68	0.000231	0.0135
	TCTA	8.57	-1.37	0.37	-3.68	0.000231	0.0135
	LASP1	38.3	-1.02	0.28	-3.68	0.000237	0.0138
	DHFR	5.42	1.73	0.47	3.67	0.000239	0.0138
	RHEBL1	8.54	1.86	0.51	3.67	0.00024	0.0138
	ASAP1	40.43	-1.06	0.29	-3.67	0.000245	0.014
	VPS35	256.73	-0.54	0.15	-3.66	0.00025	0.0142
	PSMB9	185.55	1.13	0.31	3.66	0.000251	0.0142
	CD109	6.15	-1.89	0.52	-3.66	0.000254	0.0143
	MCM4	13.3	1.53	0.42	3.66	0.000255	0.0143
	AC084809.2	2.76	-2.04	0.56	-3.65	0.000263	0.0147
	C9orf40	20.77	1.48	0.41	3.65	0.000267	0.0148
	KIAA1210	6.26	-2.11	0.58	-3.65	0.000267	0.0148
	TPX2	14.09	1.82	0.5	3.64	0.000268	0.0148
	DDX1	223.89	0.84	0.23	3.64	0.000271	0.0149
	CDK6	41.28	1.59	0.44	3.64	0.000276	0.015
	MAP9	6.25	1.56	0.43	3.64	0.000275	0.015
	ZNF804A	7.21	-1.72	0.47	-3.64	0.000274	0.015
	MCM10	10.36	1.96	0.54	3.63	0.00028	0.0151
	RAB32	8.92	-1.7	0.47	-3.63	0.000279	0.0151
	CD96	80.74	1.39	0.38	3.62	0.000296	0.0158
	HEATR3	14.38	-1.07	0.3	-3.62	0.000297	0.0158
	PTGR1	26.44	-1.28	0.35	-3.61	0.000304	0.0162
	ZFP36L1	19.56	-1.04	0.29	-3.61	0.000307	0.0163
	CEP170	17.99	-1.08	0.3	-3.6	0.000316	0.0166
	SPP1	809.62	-1.24	0.34	-3.6	0.000321	0.0168
	DPCD	6.64	-1.44	0.4	-3.59	0.000333	0.0174
	HMMR	39.31	1.82	0.51	3.57	0.000352	0.0183
	NKG7	4.07	2.01	0.56	3.57	0.000362	0.0188
	BHLHE40-AS1	6.63	2.02	0.57	3.56	0.000367	0.0189
	PACSIN2	11.14	-1.39	0.39	-3.56	0.00037	0.019
	ANKRD50	2.31	-1.99	0.56	-3.55	0.000378	0.0191
	CBX6	13.18	0.99	0.28	3.56	0.000377	0.0191
	IL1RN	363.53	-0.79	0.22	-3.55	0.000378	0.0191
	ZNF706	61.83	-0.88	0.25	-3.56	0.000378	0.0191
	AC084033.3	20.94	1.28	0.36	3.55	0.000387	0.0195
	SELENOP	91.34	-1.92	0.54	-3.54	0.000395	0.0198
	ADAM9	32.66	-0.99	0.28	-3.54	0.000398	0.0199
	SNRPB	35.8	0.96	0.27	3.54	0.000401	0.02
	APPL1	59.22	-0.89	0.25	-3.53	0.000408	0.02
	EOMES	22.01	1.66	0.47	3.53	0.000408	0.02
	HPGDS	27.43	-1.76	0.5	-3.53	0.000409	0.02
	PLXNC1	46.09	-1.18	0.33	-3.54	0.000408	0.02
	CEP83	16.05	-1.44	0.41	-3.53	0.000417	0.0203
	ANXA1	515.04	-0.67	0.19	-3.53	0.000421	0.0204
	LSM2	146.39	1.04	0.29	3.53	0.000422	0.0204
	TRAFD1	42.48	0.9	0.26	3.53	0.000419	0.0204
	ANKRD22	31.34	2.05	0.58	3.52	0.000424	0.0204
	LINC00976	2.96	-2.03	0.58	-3.52	0.000426	0.0204
	CHST15	11.39	-1.27	0.36	-3.52	0.000427	0.0204
	GNL3	252.74	0.94	0.27	3.51	0.000442	0.0208
	LDHB	1030.98	0.66	0.19	3.51	0.000443	0.0208
	PCLAF	39.57	1.82	0.52	3.51	0.000441	0.0208
	UBXN10-AS1	4.64	1.85	0.53	3.51	0.00044	0.0208
	NCAPG	2.77	1.95	0.55	3.51	0.000444	0.0208
	ZNF593	39.43	0.9	0.26	3.51	0.000451	0.021
	FAM198B	7.34	-1.69	0.48	-3.51	0.000456	0.0211
	NAMPT	7.79	1.25	0.36	3.51	0.000455	0.0211
	TUBA4A	72.02	0.94	0.27	3.51	0.000456	0.0211
	DNA2	4.58	1.82	0.52	3.5	0.00046	0.0211
	TMEM106C	31.86	1.16	0.33	3.5	0.000458	0.0211
	LINC02185	67.25	-1.64	0.47	-3.5	0.000467	0.0213
	KCNE3	24.46	-1.13	0.32	-3.5	0.000469	0.0214
	AFAP1L2	2.21	2.01	0.58	3.49	0.000476	0.0216
	RGCC	44.89	-1.03	0.29	-3.49	0.000485	0.0218
	SAPCD2	4.42	1.91	0.55	3.49	0.000485	0.0218
	CD36	533.59	-1.34	0.38	-3.48	0.000497	0.0221
	FCHO2	33.87	-1.32	0.38	-3.48	0.000497	0.0221
	MAP2K5	4.51	1.43	0.41	3.48	0.000495	0.0221
	RAB27A	77.05	1.49	0.43	3.48	0.000499	0.0221
	FEN1	21.05	1.61	0.46	3.48	0.00051	0.0226
	LINC01426	14	-1.28	0.37	-3.47	0.000521	0.0228
	PAPLN	9.54	-1.41	0.41	-3.47	0.000521	0.0228
	TMEM5	26.04	0.99	0.29	3.47	0.00052	0.0228
	PRKACB	93.16	-0.84	0.24	-3.47	0.000528	0.023
	FANCB	18.85	1.47	0.42	3.46	0.000533	0.0232
	TMEM173	29.33	1.41	0.41	3.46	0.000545	0.0236
	PIP5K1A	17.46	0.95	0.28	3.46	0.000549	0.0237
	PTMA	351.74	0.85	0.25	3.44	0.000579	0.0249
	AL031595.1	7.37	-1.42	0.41	-3.44	0.000585	0.0251
	INHBA	5.97	1.98	0.58	3.43	0.000593	0.0253
	SH2B3	7.71	-1.36	0.4	-3.44	0.000592	0.0253
	ADAP2	51.72	-1.32	0.38	-3.43	0.000599	0.0253
	CSF3R	27.72	-1.19	0.35	-3.43	0.000599	0.0253
	TRIM69	19.97	0.88	0.26	3.43	0.0006	0.0253
	ADRA2B	15.59	-1.62	0.47	-3.43	0.000608	0.0255
	AC087388.1	5.7	1.59	0.47	3.41	0.000645	0.0267
	BCAP31	427.44	-0.77	0.23	-3.41	0.00064	0.0267
	FAM46C	5.18	1.89	0.55	3.41	0.000643	0.0267
	RNF213	303.32	1	0.29	3.41	0.000643	0.0267
	ADGRG5	5.36	1.7	0.5	3.41	0.00065	0.0269
	CD28	11.65	1.37	0.4	3.41	0.000656	0.027
	BNIP3L	23.77	-1.28	0.38	-3.4	0.000662	0.0271
	FPR2	3.5	1.81	0.53	3.4	0.000662	0.0271
	VDR	28.01	1.21	0.35	3.4	0.000667	0.0272
	CDCA5	32.56	1.79	0.53	3.4	0.000671	0.0273
	IRF4	7.74	1.75	0.52	3.4	0.000683	0.0277
	GRIN3A	1.87	1.88	0.55	3.39	0.00069	0.0279
	TNFRSF21	4.49	-1.78	0.52	-3.39	0.000694	0.028
	UBASH3B	21.6	-1.12	0.33	-3.39	0.000706	0.0284
	SMAP2	75.77	0.64	0.19	3.38	0.000712	0.0285
	NSA2	325.22	0.47	0.14	3.38	0.000717	0.0286
	CIITA	29.32	1.12	0.33	3.38	0.00072	0.0287
	HSD17B10	35.34	1.05	0.31	3.37	0.00074	0.0293
	KSR1	3.38	1.78	0.53	3.37	0.000761	0.0301
	BUB1B	12.08	1.79	0.53	3.36	0.000773	0.0304
	SIRPB1	11.12	-1.28	0.38	-3.36	0.000775	0.0305
	FER	36.36	-0.76	0.23	-3.36	0.000783	0.0307
	SCAMP1	23.16	-0.96	0.29	-3.36	0.00079	0.0308
	SHC4	5.91	1.92	0.57	3.36	0.000794	0.0308
	TMEM123	26.07	-0.96	0.29	-3.35	0.000795	0.0308
	CDH23	19.16	-1.46	0.44	-3.35	0.000808	0.0312
	GCDH	14.32	1.05	0.31	3.35	0.000811	0.0313
	ROR1-AS1	13.46	-1.68	0.5	-3.35	0.000821	0.0315
	THBS3	5.64	-1.46	0.44	-3.35	0.000821	0.0315
	EVI5	8.71	-1.53	0.46	-3.34	0.000828	0.0317
	LCP1	593.17	-0.64	0.19	-3.34	0.00084	0.0318
	LINC01934	16.64	1.47	0.44	3.34	0.000843	0.0318
	LY86	163.85	-1.29	0.39	-3.34	0.000837	0.0318
	RNASE1	103.49	-1.92	0.58	-3.34	0.000834	0.0318
	TYMS	10.89	1.72	0.51	3.34	0.000844	0.0318
	BIRC5	12.63	1.78	0.53	3.34	0.000846	0.0318
	MYL6P5	6.52	-1.43	0.43	-3.34	0.000853	0.0319
	DRAM2	35.88	-1.18	0.35	-3.33	0.000865	0.0323
	UBE2C	3.11	1.91	0.57	3.33	0.000871	0.0324
	CHRNA5	2.09	1.94	0.58	3.32	0.000886	0.0327
	RASGRF1	6.28	-1.73	0.52	-3.32	0.000885	0.0327
	RFX5	15.03	1	0.3	3.33	0.000882	0.0327
	DPP4	30.1	1.41	0.42	3.32	0.000891	0.0327
	SH2D2A	6.7	1.75	0.53	3.32	0.000892	0.0327
	ARHGAP22	38.3	-1.29	0.39	-3.31	0.000921	0.0336
	LINC01094	9.54	-1.53	0.46	-3.31	0.000921	0.0336
	UBA5	14.13	1.04	0.31	3.31	0.000929	0.0338
	C1R	1.79	1.89	0.57	3.31	0.000935	0.0338
	CYP1B1	73.19	-1.18	0.36	-3.31	0.000933	0.0338
	C12orf73	90.83	0.6	0.18	3.31	0.000945	0.0339
	EED	18.79	1.04	0.31	3.31	0.000945	0.0339
	TOP2A	63.11	1.56	0.47	3.31	0.000948	0.0339
	ZBED3-AS1	5.02	-1.59	0.48	-3.31	0.000949	0.0339
	GZMA	146.97	1.5	0.45	3.3	0.000969	0.0345
	MCM6	10.41	1.3	0.39	3.3	0.000976	0.0347
	SIAH2	13.71	1.28	0.39	3.3	0.00098	0.0347
	RPLP2	2328.22	0.82	0.25	3.29	0.000986	0.0348
	DPYSL3	12.26	-1.74	0.53	-3.29	0.000991	0.0349
	CDC25C	4.81	1.86	0.57	3.29	0.00102	0.0357
	SMIM3	29.6	-1.14	0.35	-3.28	0.00103	0.0359
	DAPK2	2.02	1.82	0.56	3.28	0.00103	0.036
	RRM2	52.94	1.87	0.57	3.28	0.00105	0.0366
	ZNF749	1.88	1.89	0.58	3.27	0.00109	0.038
	IFITM1	347.84	0.92	0.28	3.26	0.0011	0.038
	C4orf26	2.15	1.88	0.58	3.26	0.00111	0.0381
	RCL1	4.17	1.74	0.53	3.26	0.0011	0.0381
	SPC25	11.67	1.58	0.49	3.26	0.00111	0.0381
	HCP5	36.2	0.95	0.29	3.26	0.00112	0.0383
	PTGR2	6.01	-1.34	0.41	-3.26	0.00112	0.0383
	SLPI	1.67	1.83	0.56	3.26	0.00112	0.0383
	OPTN	103.59	0.73	0.23	3.25	0.00116	0.0394
	SLFN13	4.27	1.53	0.47	3.25	0.00117	0.0398
	IAH1	62.93	-0.88	0.27	-3.24	0.00118	0.04
	CAT	43.94	-0.97	0.3	-3.24	0.00119	0.0401
	MILR1	30.84	-1.27	0.39	-3.24	0.0012	0.0401
	OSBPL8	39.33	-1.05	0.32	-3.24	0.0012	0.0401
	CDCA8	9.5	1.55	0.48	3.24	0.00121	0.0404
	AC018816.1	3.91	1.8	0.56	3.23	0.00122	0.0407
	PUS3	143.97	0.74	0.23	3.23	0.00122	0.0407
	ITGB5	12.04	-1.3	0.4	-3.23	0.00123	0.0408
	CYB5A	38.51	-1.02	0.32	-3.23	0.00125	0.0412
	PAQR5	3.38	-1.85	0.57	-3.23	0.00125	0.0412
	AGO1	34.92	-0.9	0.28	-3.22	0.00127	0.0419
	SEL1L	18.53	-0.91	0.28	-3.22	0.00128	0.0419
	DUSP5	10.92	1.44	0.45	3.22	0.00129	0.0422
	LIN7A	4.64	-1.64	0.51	-3.22	0.0013	0.0426
	ITGA2	3.9	1.69	0.53	3.21	0.00133	0.0433
	AL157912.1	3.72	-1.74	0.54	-3.21	0.00133	0.0434
	SFXN1	28.34	1.33	0.42	3.2	0.00136	0.0441
	SCARNA22	1.79	1.86	0.58	3.2	0.00137	0.0442
	SLC1A3	96.55	-1.11	0.35	-3.2	0.00137	0.0442
	FAS	14.88	1.24	0.39	3.2	0.00139	0.0445
	GZMH	13.85	1.77	0.55	3.2	0.00139	0.0445
	EID2	54.23	0.72	0.23	3.2	0.00139	0.0446
	TIMP2	97.15	-0.94	0.3	-3.19	0.00141	0.045
	ABLIM3	2.46	-1.79	0.56	-3.19	0.00143	0.0453
	AC012358.3	2.71	-1.83	0.57	-3.19	0.00142	0.0453
	NUP88	60.58	0.64	0.2	3.19	0.00143	0.0453
	WRAP73	33.49	0.78	0.24	3.19	0.00143	0.0453
	FRMD4A	29.59	-1.35	0.42	-3.19	0.00144	0.0454
	NAV1	4.58	-1.43	0.45	-3.19	0.00144	0.0454
	ANXA2	1514.47	-0.79	0.25	-3.18	0.00147	0.0461
	ALKBH3	105.97	0.71	0.22	3.18	0.00148	0.0463
	GPR65	153.38	-0.63	0.2	-3.18	0.00148	0.0463
	CPM	264.15	-1.07	0.34	-3.17	0.00152	0.0472
	OPN3	10.4	-1.41	0.44	-3.17	0.00152	0.0472
	SKAP1	38.68	1.05	0.33	3.17	0.00152	0.0472
	CCND2	278.46	-0.96	0.3	-3.16	0.00156	0.048
	CDC6	5.49	1.66	0.52	3.16	0.00156	0.048
	AC009951.1	2.9	-1.75	0.55	-3.16	0.00157	0.0483
	SMIM2-AS1	3.13	-1.71	0.54	-3.16	0.00157	0.0483
	SLC2A5	12.92	-1.28	0.4	-3.16	0.0016	0.049
	S100A10	45.68	-0.89	0.28	-3.15	0.00161	0.0491
	CHEK1	20.68	1.6	0.51	3.15	0.00161	0.0492
	CNIH3	21.8	-1.14	0.36	-3.15	0.00163	0.0492
	MGST2	115.11	-0.86	0.27	-3.15	0.00162	0.0492
	RBMS1	16.1	-0.89	0.28	-3.15	0.00162	0.0492
	RAB7B	60.27	-0.96	0.3	-3.15	0.00164	0.0493
	WARS	348.57	1.16	0.37	3.15	0.00164	0.0493
	GBP1P1	7.09	1.82	0.58	3.15	0.00166	0.0498
	SLC6A6	21.96	-1.09	0.35	-3.14	0.00166	0.0498
	TXNL4B	14.56	0.91	0.29	3.14	0.00167	0.0499

## Sheet: NT1 POMT1_675-689 vs. medium
	B. NT1 patient PBMC stimulated with POMT1675-689 peptide vs. medium
	8 DE-genes (p<0.01), 33 DE-genes (p<0.05)
	Gene	baseMean	log2FC	lfcSE	stat	pvalue	padj
	NCAPH	149.7	-1.58	0.29	-5.41	6.16e-08	0.000466
	LPL	220.13	-1.35	0.27	-5.03	4.98e-07	0.00188
	AC078850.1	102.62	-1.26	0.28	-4.58	4.58e-06	0.00659
	CCL4	96.02	1.52	0.33	4.56	5.23e-06	0.00659
	SOD2	675.21	1.16	0.25	4.7	2.64e-06	0.00659
	TM4SF19	248.62	-1.03	0.22	-4.61	4.04e-06	0.00659
	MMP19	23.24	-1.18	0.26	-4.47	7.8e-06	0.00737
	TM4SF19-AS1	71.65	-0.93	0.21	-4.49	7.2e-06	0.00737
	ADAP2	58.61	-0.95	0.22	-4.23	2.34e-05	0.0161
	CD3D	1139.33	0.56	0.13	4.24	2.21e-05	0.0161
	DIRC3	33.14	-1.37	0.32	-4.24	2.19e-05	0.0161
	XCL2	33.44	1.42	0.34	4.19	2.82e-05	0.0178
	LINC01871	112.07	1.25	0.3	4.15	3.32e-05	0.0193
	GPC4	64.29	-1.18	0.29	-4.05	5.21e-05	0.0252
	NCEH1	139.01	-0.9	0.22	-4.06	4.91e-05	0.0252
	SPARC	173.7	-1.09	0.27	-4.04	5.34e-05	0.0252
	AC073611.1	242.26	-0.9	0.23	-3.96	7.39e-05	0.0273
	CCL22	256.94	-1.1	0.27	-4	6.36e-05	0.0273
	GLIPR1	368.17	-0.58	0.15	-3.97	7.13e-05	0.0273
	RARRES3	213.28	1.06	0.27	3.99	6.63e-05	0.0273
	SH2D1A	64.55	1.11	0.28	3.96	7.59e-05	0.0273
	C12orf65	255.89	0.51	0.13	3.94	8.17e-05	0.0281
	IL32	136.58	1.1	0.28	3.93	8.6e-05	0.0283
	IL2RA	32.78	1.36	0.35	3.87	0.00011	0.0346
	ALCAM	123.95	-0.87	0.23	-3.84	0.000125	0.0378
	OPN3	11.35	-1.1	0.29	-3.83	0.00013	0.0378
	HIST1H4C	1633.06	0.9	0.24	3.81	0.000136	0.0381
	ANO5	10.35	-1.19	0.32	-3.77	0.000161	0.0405
	PRF1	79.63	1.21	0.32	3.79	0.000151	0.0405
	XCL1	31.82	1.29	0.34	3.78	0.000156	0.0405
	GPD1	12.09	-1.27	0.34	-3.74	0.000187	0.0456
	AC026369.3	178.19	1.16	0.31	3.71	0.000209	0.0482
	SPOCD1	47.97	-1.07	0.29	-3.71	0.00021	0.0482

## Sheet: HC NA_175-189 vs. medium
	C. Healthy control PBMC stimulated with NA175-189 peptide vs. medium
	No significant DE-genes

## Sheet: HC POMT1_675-689 vs. medium
	D. Healthy control PBMC stimulated with POMT1675-689 peptide vs. medium
	2 DE-genes (p<0.01), 13 DE-genes (p<0.05)
	Gene	baseMean	log2FC	lfcSE	stat	pvalue	padj
	MKI67	12.41	-1.92	0.4	-4.77	1.84e-06	0.00779
	PHF20L1	53.63	0.93	0.19	4.91	9.34e-07	0.00779
	TUBA1A	102.36	-0.69	0.15	-4.6	4.18e-06	0.0118
	KLF3	46.73	0.97	0.22	4.43	9.43e-06	0.0199
	SLC25A24	8.45	-2.04	0.47	-4.33	1.46e-05	0.0247
	HPGD	10.34	-1.73	0.41	-4.24	2.28e-05	0.0321
	LINC01010	9.44	-1.4	0.35	-4.05	5.1e-05	0.0479
	PGP	10.93	-2.02	0.5	-4.08	4.42e-05	0.0479
	SLC1A4	30.08	-0.91	0.22	-4.07	4.78e-05	0.0479
	SPARC	140.74	-1.31	0.33	-4.02	5.8e-05	0.049
	P4HB	30.54	-1.9	0.48	-3.96	7.65e-05	0.0498
	TMEM91	34.62	-1.58	0.4	-3.96	7.6e-05	0.0498
	ZEB1	21.64	1.14	0.29	3.96	7.57e-05	0.0498

## Sheet: NT1 vs. HC, both NA_175-189 
	E. NT1 patient vs. healthy control PBMC, both stimulated with NA175-189 peptide
	49 DE-genes (p<0.01), 120 DE-genes (p<0.05)
	Gene	baseMean	log2FC	lfcSE	stat	pvalue	padj
	ANKRD22	22.41	5.2	0.71	7.34	2.21e-13	2.99e-09
	IFNG	39.81	4.98	0.71	7.03	2.06e-12	1.39e-08
	CCL1	27.76	4.76	0.69	6.85	7.24e-12	3.26e-08
	GZMB	127.78	4.22	0.66	6.44	1.22e-10	3.3e-07
	HBD	114.85	4.03	0.62	6.46	1.06e-10	3.3e-07
	CXCL9	50.28	3.48	0.56	6.26	3.82e-10	8.6e-07
	LGALS17A	8.11	4.44	0.75	5.93	2.96e-09	5.71e-06
	TIMD4	13.95	3.89	0.72	5.37	7.83e-08	0.000132
	GBP2	165.69	1.57	0.3	5.21	1.93e-07	0.00029
	SYT11	12.24	2.45	0.48	5.12	3.02e-07	0.000408
	HMMR	26.93	3.15	0.63	4.98	6.45e-07	0.000791
	CTLA4	20.45	3.17	0.65	4.91	8.9e-07	0.000924
	FAM26F	143.44	2.48	0.5	4.93	8.43e-07	0.000924
	LINC00996	8.63	2.94	0.6	4.88	1.04e-06	0.001
	PSME2P2	12.55	2	0.41	4.83	1.34e-06	0.00121
	CENPE	21.86	2.55	0.54	4.76	1.98e-06	0.00152
	IDO1	22.18	3.43	0.72	4.75	2.02e-06	0.00152
	UBE2T	19.76	2.85	0.6	4.76	1.9e-06	0.00152
	BUB1	6.2	3.1	0.66	4.71	2.52e-06	0.00155
	TNFSF4	2.66	3.6	0.76	4.72	2.37e-06	0.00155
	XCL1	21.07	2.77	0.59	4.71	2.46e-06	0.00155
	ZBED2	4.19	3.63	0.77	4.74	2.19e-06	0.00155
	PCLAF	27.7	2.96	0.64	4.64	3.42e-06	0.00201
	MKI67	31.6	2.58	0.57	4.55	5.25e-06	0.00295
	BIRC3	83.9	1.58	0.35	4.48	7.37e-06	0.00383
	WARS	239.82	1.79	0.4	4.48	7.38e-06	0.00383
	ALDH1A2	14.23	-2.1	0.47	-4.46	8.02e-06	0.00401
	CXCL10	45.19	2.92	0.66	4.42	9.84e-06	0.00444
	FIG4	18.21	-1.45	0.33	-4.41	1.02e-05	0.00444
	NUSAP1	39.62	2.58	0.58	4.41	1.02e-05	0.00444
	PRF1	86.4	2.33	0.53	4.42	1e-05	0.00444
	HCAR2	2.08	3.15	0.72	4.4	1.08e-05	0.00454
	GINS2	7.38	2.82	0.65	4.33	1.5e-05	0.00615
	CCL4	99.84	2.22	0.52	4.26	2e-05	0.00731
	CLSPN	41.11	2.61	0.61	4.27	1.92e-05	0.00731
	ESCO2	13.67	2.73	0.64	4.27	1.97e-05	0.00731
	HJURP	9.13	2.79	0.65	4.27	1.94e-05	0.00731
	CKS1B	18.37	2.23	0.52	4.25	2.11e-05	0.00751
	SH2D1A	59.59	1.86	0.44	4.24	2.24e-05	0.00774
	DLGAP5	12.49	3.04	0.72	4.22	2.46e-05	0.00807
	HMSD	2.68	3.2	0.76	4.21	2.51e-05	0.00807
	NUF2	14.87	2.54	0.6	4.22	2.45e-05	0.00807
	LINC00892	12.64	2.51	0.6	4.19	2.83e-05	0.00887
	TOP2A	41.23	2.67	0.64	4.18	2.9e-05	0.00891
	MCM10	7.17	2.99	0.72	4.17	2.99e-05	0.00898
	CDC45	1.88	3.19	0.77	4.15	3.26e-05	0.00958
	CENPF	63.84	2.21	0.53	4.14	3.45e-05	0.00971
	LINC01934	12.32	1.95	0.47	4.15	3.38e-05	0.00971
	ASPM	4.71	3.02	0.73	4.14	3.53e-05	0.00973
	TNFSF10	66.62	1.68	0.41	4.12	3.76e-05	0.0102
	CD38	9.91	2.64	0.64	4.09	4.24e-05	0.0112
	CDCA8	6.1	2.51	0.62	4.06	4.81e-05	0.0125
	CDK1	9.1	2.75	0.68	4.05	5.08e-05	0.0129
	TIMP3	66.33	-2.06	0.51	-4.05	5.18e-05	0.013
	SHCBP1	27.84	2.42	0.6	4.01	6.2e-05	0.0152
	CD68	38.72	-1.39	0.35	-3.95	7.77e-05	0.0187
	IL2RA	53.42	2.97	0.75	3.93	8.55e-05	0.0187
	KIF2C	11.19	2.55	0.65	3.93	8.62e-05	0.0187
	MIR3945HG	31.46	2.13	0.54	3.94	8.03e-05	0.0187
	PSME2	423.02	1.34	0.34	3.93	8.4e-05	0.0187
	PTTG1	78.2	2.16	0.55	3.94	8.17e-05	0.0187
	SPC25	7.24	2.73	0.69	3.94	8.09e-05	0.0187
	TNFRSF9	12.19	2.35	0.6	3.92	8.72e-05	0.0187
	COMT	9.18	-2.87	0.73	-3.92	8.9e-05	0.0188
	CDC25C	3.29	2.96	0.76	3.91	9.37e-05	0.0192
	PTGR1	25.71	-1.65	0.42	-3.91	9.38e-05	0.0192
	SMC2	40.93	1.45	0.37	3.9	9.52e-05	0.0192
	KLF2	34.54	-1.77	0.46	-3.88	0.000106	0.021
	APH1B	19.57	-1.58	0.41	-3.86	0.000112	0.0217
	LPL	106.9	-1.55	0.4	-3.86	0.000112	0.0217
	AP002004.1	19.6	1.95	0.51	3.85	0.000116	0.022
	SIGLEC9	22.53	-1.56	0.41	-3.84	0.000125	0.0235
	ALOX5AP	82.12	1.48	0.39	3.83	0.00013	0.0237
	DNA2	3.46	2.29	0.6	3.83	0.00013	0.0237
	SUSD1	16.05	-1.39	0.37	-3.81	0.00014	0.0252
	PSMB9	143.24	1.27	0.33	3.8	0.000143	0.0255
	SP140	37.19	1.49	0.39	3.79	0.000149	0.0262
	RNF213	229.05	1.25	0.33	3.79	0.000153	0.0265
	NDC80	14.71	2.15	0.57	3.78	0.000156	0.0267
	APOBEC3G	28.05	1.58	0.42	3.77	0.00016	0.0267
	RAD54B	2.17	2.68	0.71	3.77	0.00016	0.0267
	CLIP4	16.06	-1.52	0.4	-3.75	0.000176	0.029
	CFLAR	105.74	0.82	0.22	3.74	0.000184	0.0299
	GBP1P1	5.29	2.72	0.73	3.73	0.000188	0.0302
	HMGB2	185.23	1.42	0.38	3.73	0.00019	0.0302
	UBXN10-AS1	3.03	2.76	0.74	3.71	0.000204	0.0319
	BIRC5	8.74	2.63	0.71	3.71	0.00021	0.0323
	SPAG7	33.97	-0.83	0.23	-3.71	0.000211	0.0323
	RARRES3	171.45	1.51	0.41	3.69	0.000223	0.0338
	ANP32E	40.67	1.52	0.41	3.67	0.00024	0.0344
	HELLS	8.31	2.19	0.6	3.68	0.000231	0.0344
	PMAIP1	15.01	1.64	0.45	3.67	0.000239	0.0344
	PPARG	18.02	-1.5	0.41	-3.67	0.000239	0.0344
	TNFRSF8	5.49	2.8	0.76	3.67	0.00024	0.0344
	CCL3	189.67	1.72	0.47	3.66	0.000249	0.0354
	FASLG	9.05	2.4	0.66	3.65	0.000265	0.0373
	TYMS	8.18	2.29	0.63	3.64	0.000274	0.0382
	F5	3.03	2.49	0.69	3.63	0.000279	0.0384
	KIF18A	2.09	2.75	0.76	3.63	0.000285	0.0388
	CDKN3	11.6	2.41	0.67	3.61	0.000304	0.0411
	STAT2	126.6	0.81	0.22	3.61	0.000308	0.0412
	CDCA5	23.2	2.47	0.69	3.61	0.000311	0.0412
	WDR76	2.81	2.33	0.65	3.59	0.000326	0.0427
	RRM2	37.75	2.73	0.76	3.59	0.000331	0.0429
	SPOCD1	19.8	-1.57	0.44	-3.59	0.000334	0.043
	KIF20B	58.75	1.29	0.36	3.58	0.000346	0.0438
	OIP5	6.81	2.58	0.72	3.58	0.000347	0.0438
	GPR82	28.14	2.09	0.59	3.56	0.000373	0.0458
	MORF4L1P3	2.27	2.61	0.73	3.56	0.000371	0.0458
	TPX2	10.35	2.3	0.64	3.56	0.000368	0.0458
	POLR2H	66.47	1.1	0.31	3.56	0.000378	0.0459
	LINC00976	2.18	-2.58	0.73	-3.55	0.000391	0.0468
	LRP1	33.96	-2.14	0.6	-3.55	0.000391	0.0468
	CENPJ	22.42	1.32	0.37	3.54	0.000406	0.0478
	DAPP1	24.49	1.13	0.32	3.53	0.000411	0.0478
	HES6	8.97	-2.06	0.58	-3.53	0.00041	0.0478
	SMC3	115.81	0.97	0.27	3.53	0.000419	0.0484
	WDHD1	8.56	1.72	0.49	3.52	0.000424	0.0485
	KIF18B	4	2.46	0.7	3.52	0.000434	0.0492
	SPDL1	19.76	1.55	0.44	3.52	0.000438	0.0493

## Sheet: NT1 vs. HC, both POMT1_675-689
	F. NT1 patient vs. healthy control PBMC, both stimulated with POMT1675-689 peptide
	28 DE-genes (p<0.01), 156 DE-genes (p<0.05)
	Gene	baseMean	log2FC	lfcSE	stat	pvalue	padj
	ZSCAN18	36.82	-1.68	0.29	-5.71	1.12e-08	0.000112
	ARHGAP45	126.54	-1.07	0.19	-5.58	2.38e-08	0.000119
	CCL8	58.29	2.48	0.47	5.32	1.07e-07	0.000354
	CXCL9	71.66	2.34	0.45	5.18	2.22e-07	0.000552
	SLC2A6	8.15	2.11	0.43	4.89	9.85e-07	0.00187
	BIN2	136.02	-0.92	0.19	-4.87	1.13e-06	0.00187
	UBE2T	16.03	2.13	0.44	4.82	1.42e-06	0.00201
	LBH	28.57	-1.27	0.27	-4.73	2.24e-06	0.00248
	ZNF548	14.48	-1.5	0.32	-4.75	2e-06	0.00248
	MORC2	66.6	-1.27	0.27	-4.69	2.69e-06	0.00268
	DCP2	19.31	1.35	0.29	4.63	3.6e-06	0.00326
	ZFP36L2	554.56	-1.16	0.25	-4.57	4.81e-06	0.00368
	IKZF2	37.81	-1.24	0.27	-4.58	4.6e-06	0.00368
	LILRB1	11.98	1.34	0.3	4.45	8.7e-06	0.00577
	C16orf54	126.93	-1.23	0.28	-4.45	8.63e-06	0.00577
	AC092610.1	41.78	-1.37	0.31	-4.43	9.38e-06	0.00583
	KLF3	75.33	-1.11	0.25	-4.41	1.01e-05	0.00592
	GBP1	113.78	1.71	0.39	4.39	1.12e-05	0.00614
	CAMK4	62.63	-1.14	0.26	-4.38	1.17e-05	0.00614
	RNF220	24.18	-1.09	0.25	-4.36	1.3e-05	0.00645
	PHF20L1	87.46	-0.9	0.21	-4.33	1.51e-05	0.00713
	MKI67	21.69	1.89	0.44	4.28	1.85e-05	0.00822
	PLAU	20.39	1.61	0.38	4.23	2.31e-05	0.00822
	LAP3	206.52	1.16	0.27	4.23	2.31e-05	0.00822
	MRFAP1L1	386.24	-1.09	0.25	-4.27	1.92e-05	0.00822
	SGSM2	14.59	-1.34	0.32	-4.24	2.25e-05	0.00822
	KLF2	37.57	-1.37	0.32	-4.27	1.99e-05	0.00822
	TMEM79	22.27	-1.39	0.33	-4.24	2.29e-05	0.00822
	TC2N	56.71	-0.91	0.22	-4.18	2.97e-05	0.0102
	IFIH1	76.83	1.13	0.27	4.16	3.13e-05	0.0104
	IL2RA	26.42	1.93	0.47	4.13	3.55e-05	0.0111
	KAT8	20.02	1.46	0.35	4.13	3.56e-05	0.0111
	CENPE	16.5	1.78	0.43	4.1	4.19e-05	0.0114
	EFHC1	16.45	-1.3	0.32	-4.1	4.07e-05	0.0114
	GCA	19.51	1.21	0.3	4.09	4.25e-05	0.0114
	LINC00892	9.48	1.8	0.44	4.1	4.21e-05	0.0114
	TRBV5-4	6.72	-1.64	0.4	-4.1	4.17e-05	0.0114
	PCED1A	133.94	-0.94	0.23	-4.07	4.64e-05	0.0121
	MAP3K9	4.17	-1.78	0.44	-4.06	4.89e-05	0.0125
	APOL4	5.26	1.89	0.47	4.03	5.49e-05	0.013
	HLA-DQA1	271.86	1.44	0.36	4.04	5.44e-05	0.013
	SUMO1	48.41	0.84	0.21	4.04	5.33e-05	0.013
	GALNS	127.42	-0.96	0.24	-3.99	6.68e-05	0.0153
	HGNC:18790	7.7	-1.33	0.33	-3.98	6.76e-05	0.0153
	PPOX	29.14	-0.86	0.22	-3.98	6.97e-05	0.0154
	TNFSF13B	40.32	1.14	0.29	3.97	7.2e-05	0.0156
	BORCS8	10.65	-1.2	0.3	-3.94	8.01e-05	0.017
	AF274858.3	4.88	-1.54	0.4	-3.89	0.0001	0.0177
	APBA2	21.32	-1.55	0.4	-3.9	9.75e-05	0.0177
	CXCL10	53.06	1.83	0.47	3.91	9.35e-05	0.0177
	FPR2	3.89	1.84	0.47	3.93	8.6e-05	0.0177
	MMP19	18.89	-1.25	0.32	-3.9	9.57e-05	0.0177
	PRKCA	16.03	-1.14	0.29	-3.91	9.25e-05	0.0177
	RAB15	11.33	-1.47	0.38	-3.88	0.000103	0.0177
	RASGRP2	42.18	-1.21	0.31	-3.92	8.81e-05	0.0177
	SETD9	9.26	1.54	0.39	3.9	9.46e-05	0.0177
	TAF1	49.6	-0.78	0.2	-3.88	0.000103	0.0177
	XPO6	14.32	-1.27	0.33	-3.89	9.97e-05	0.0177
	TMC8	82.7	-0.89	0.23	-3.88	0.000107	0.018
	ATP5S	41.56	0.79	0.2	3.85	0.000118	0.0192
	C1S	7.57	1.76	0.46	3.85	0.000118	0.0192
	CCL4	85.05	1.55	0.4	3.85	0.000119	0.0192
	LINC00909	61.43	-0.87	0.23	-3.83	0.000127	0.0197
	NUSAP1	32.46	1.6	0.42	3.83	0.00013	0.0197
	PTTG1	71.36	1.49	0.39	3.83	0.000129	0.0197
	TSC22D3	155.84	-0.73	0.19	-3.83	0.000128	0.0197
	GBP5	73.83	1.75	0.46	3.81	0.000138	0.0205
	ZNF224	45.04	-0.96	0.25	-3.81	0.000141	0.0206
	CALHM2	12.46	-1.32	0.35	-3.79	0.00015	0.0213
	MCM10	7.52	1.77	0.47	3.79	0.00015	0.0213
	ANKRD22	21.75	1.76	0.47	3.77	0.000163	0.0226
	PRR11	13.9	1.49	0.39	3.77	0.000164	0.0226
	SCIMP	122.04	0.92	0.24	3.76	0.000167	0.0227
	AC135983.2	6.35	1.56	0.42	3.76	0.000173	0.0231
	FLOT2	38.88	-1.12	0.3	-3.75	0.000175	0.0231
	LACTB	244.02	0.62	0.17	3.75	0.000177	0.0231
	HIVEP2	42.86	-1.05	0.28	-3.73	0.000193	0.0249
	NOP53	372.06	-1.72	0.47	-3.7	0.000214	0.0274
	CPSF6	79.34	1.02	0.28	3.69	0.000229	0.0281
	RPARP-AS1	53.48	-0.98	0.26	-3.69	0.000227	0.0281
	WDR86-AS1	4.4	-1.64	0.44	-3.69	0.000224	0.0281
	GLYCTK	3.32	1.71	0.47	3.67	0.000242	0.029
	RNF2	4.62	1.52	0.41	3.67	0.00024	0.029
	FAM213A	50.97	1.12	0.31	3.67	0.000247	0.0293
	SLC22A23	3.78	-1.67	0.46	-3.66	0.000252	0.0295
	GLIPR1	300.47	-0.6	0.17	-3.65	0.000259	0.03
	NUDCD1	21.07	1.13	0.31	3.65	0.000266	0.0302
	PARP14	66.92	0.87	0.24	3.65	0.000267	0.0302
	DOK1	75.88	-1	0.28	-3.64	0.000274	0.0304
	GTF2B	59.65	0.96	0.27	3.64	0.000275	0.0304
	GBP4	66.27	1.51	0.42	3.62	0.000297	0.0321
	PALLD	8.89	1.57	0.43	3.62	0.000297	0.0321
	SRI	39.23	1.11	0.31	3.62	0.0003	0.0321
	ECT2	4.89	1.6	0.44	3.61	0.000308	0.0326
	EIF3M	50.57	0.93	0.26	3.6	0.00032	0.0335
	RASSF7	34.54	-1	0.28	-3.59	0.00033	0.0342
	CDC42BPB	4.47	1.6	0.44	3.59	0.000334	0.0342
	LIN7B	9.28	-1.32	0.37	-3.58	0.000339	0.0344
	SNRNP70	66.33	-0.91	0.25	-3.58	0.000344	0.0345
	TRPV2	129.76	-0.89	0.25	-3.58	0.000347	0.0345
	AURKA	29.88	1.35	0.38	3.57	0.000356	0.0351
	AC005842.1	53.29	-1.14	0.32	-3.55	0.000383	0.0353
	ARL3	125.1	0.75	0.21	3.55	0.000388	0.0353
	CEP152	22.46	1.16	0.33	3.54	0.000397	0.0353
	DNAJC27-AS1	8.06	-1.34	0.38	-3.54	0.000393	0.0353
	EIF4EP1	139.56	-0.86	0.24	-3.55	0.00038	0.0353
	IRF1	85.52	1.37	0.39	3.54	0.000395	0.0353
	KCNJ1	12.97	-1.35	0.38	-3.56	0.000366	0.0353
	PITHD1	116.38	-1	0.28	-3.56	0.000376	0.0353
	STK38	29.63	-0.9	0.25	-3.55	0.000383	0.0353
	WARS	252.48	1.2	0.34	3.54	0.000395	0.0353
	ZBTB4	49.99	-0.78	0.22	-3.56	0.000364	0.0353
	AC008676.1	44.68	-1.02	0.29	-3.53	0.000423	0.0359
	AC013264.1	90.7	-1.25	0.35	-3.53	0.000413	0.0359
	NUF2	8.49	1.62	0.46	3.53	0.000411	0.0359
	PCLAF	20.35	1.6	0.46	3.52	0.000426	0.0359
	RHOT2	25.66	-1.02	0.29	-3.53	0.000423	0.0359
	SLC25A38	24.03	-0.88	0.25	-3.53	0.000423	0.0359
	CCL1	20.13	1.62	0.46	3.52	0.000437	0.0365
	SCG5	139.92	-1.36	0.39	-3.51	0.000447	0.037
	AC005261.2	26.12	-1.09	0.31	-3.5	0.000464	0.0376
	NME4	10.9	-1.33	0.38	-3.5	0.000465	0.0376
	TOP2A	35.59	1.53	0.44	3.5	0.000463	0.0376
	OGFOD1	12.37	1.07	0.31	3.5	0.000469	0.0377
	SLC39A6	7.08	1.2	0.34	3.49	0.000479	0.0382
	TNRC6C	114.27	-0.99	0.28	-3.48	0.000506	0.04
	HIPK1	24.62	-0.77	0.22	-3.47	0.000514	0.0403
	BIRC5	4	1.6	0.46	3.46	0.000541	0.0413
	CKS1B	14.54	1.37	0.4	3.45	0.000552	0.0413
	NCK2	56.93	-0.93	0.27	-3.46	0.000536	0.0413
	OIP5	3.67	1.62	0.47	3.46	0.000543	0.0413
	RBM6	170.72	-0.84	0.24	-3.46	0.00055	0.0413
	ZWINT	5.25	1.59	0.46	3.46	0.000549	0.0413
	NUP50	64.31	-1	0.29	-3.45	0.000562	0.0417
	POLD3	22.08	1.16	0.34	3.44	0.000579	0.0427
	ETV7	8.65	1.61	0.47	3.43	0.000594	0.0435
	KLHL42	67.19	-0.83	0.24	-3.43	0.000606	0.044
	DCAF6	22.2	-0.86	0.25	-3.42	0.000616	0.0444
	JTB	471.24	-0.64	0.19	-3.42	0.000632	0.0452
	LEF1-AS1	13.25	-1.36	0.4	-3.42	0.000637	0.0452
	SPOCK2	35.93	-1.01	0.3	-3.41	0.00065	0.0458
	FLNB	21.25	-1.04	0.31	-3.41	0.000656	0.046
	HMGA1P4	13.52	-1.17	0.34	-3.4	0.000663	0.0461
	CNOT1	232.03	-0.73	0.22	-3.4	0.000685	0.047
	UACA	9.17	1.23	0.36	3.4	0.000685	0.047
	CBX5	50.46	0.89	0.26	3.39	0.000696	0.0474
	TPRG1L	63.63	0.96	0.28	3.39	0.000702	0.0475
	ZNF441	17.68	-0.94	0.28	-3.38	0.000718	0.0483
	CLSPN	37.05	1.38	0.41	3.37	0.000756	0.049
	FKBP15	131.01	0.79	0.23	3.37	0.000741	0.049
	GBP1P1	5.82	1.58	0.47	3.37	0.000764	0.049
	MAPK13	39	-0.87	0.26	-3.37	0.000752	0.049
	RASA3	55.65	-0.96	0.28	-3.37	0.000748	0.049
	RCAN3	46.55	-0.93	0.28	-3.37	0.000763	0.049
	STAM2	23.71	-0.87	0.26	-3.37	0.000761	0.049
	ZNF846	89.73	-0.78	0.23	-3.36	0.000783	0.0499
