# Supplementary material for: Enhanced influenza A H1N1 T cell epitope recognition and cross-reactivity to protein-O-mannosyltransferase 1 in Pandemrix-associated narcolepsy type 1
Source: Nat Commun. 2021 Apr 16;12:2283. doi: 10.1038/s41467-021-22637-8 (PMC8052463; doi:10.1038/s41467-021-22637-8)
Supplement: Supplementary file 5 — Supplementary Data 3 [file 41467_2021_22637_MOESM5_ESM.xls]

## Sheet: Gene_usage
	NA_175-189 Statistic	NA_175-189_raw	NA_175-189_BH		POMT1_675-689 Statistic	POMT1_675-689_raw	POMT1_675-689_BH
TRAV10	21	0.742188	1		37	0.375	0.993017
TRAV1-1	5	0.150786	0.998264		24	0.905695	1
TRAV1-2	10	0.3125	1		15.5	0.440867	0.993017
TRAV12-1	9	0.25	1		16	0.275391	0.993017
TRAV12-2	19	0.945312	1		24	0.769531	0.993017
TRAV12-3	21	0.742188	1		28.5	0.959327	1
TRAV13-1	28	0.195312	0.998264		38	0.322266	0.993017
TRAV13-2	12	0.460938	1		18	0.635586	0.993017
TRAV14DV4	23	0.546875	1		29.5	0.878403	1
TRAV16	16	0.84375	1		24	0.759159	0.993017
TRAV17	12	0.460938	1		21	0.556641	0.993017
TRAV19	14	1	1		31	0.769531	0.993017
TRAV2	16	0.84375	1		38	0.322266	0.993017
TRAV20	11	0.382812	1		23	0.695312	0.993017
TRAV21	18	1	1		22	0.625	0.993017
TRAV22	15	0.742188	1		25.5	0.878403	1
TRAV23DV6	5	0.078125	0.998264		15	0.232422	0.993017
TRAV24	6	0.109375	0.998264		3	0.00976562	0.449219
TRAV25	12	0.460938	1		14	0.342829	0.993017
TRAV26-1	16	0.84375	1		15	0.406941	0.993017
TRAV26-2	22	0.640625	1		24	0.769531	0.993017
TRAV27	26.5	0.262033	1		45	0.0839844	0.993017
TRAV29DV5	6	0.109375	0.998264		24	0.769531	0.993017
TRAV3	14	1	1		12.5	0.139157	0.993017
TRAV30	24	0.460938	1		30.5	0.798217	0.993017
TRAV34	20	0.84375	1		26.5	0.678136	0.993017
TRAV35	8	0.195312	0.998264		27.5	0.593631	0.993017
TRAV36DV7	11	0.672052	1		21.5	0.574814	0.993017
TRAV38-1	12	0.460938	1		16	0.275391	0.993017
TRAV38-2DV8	8	0.195312	0.998264		24	0.769531	0.993017
TRAV39	14	1	1		21	0.726286	0.993017
TRAV4	17	0.945312	1		27.5	0.593631	0.993017
TRAV40	15	0.932526	1		22.5	0.646248	0.993017
TRAV41	8	0.195312	0.998264		32	0.286321	0.993017
TRAV5	16	0.84375	1		17	0.322266	0.993017
TRAV6	31	0.079688	0.998264		30.5	0.798731	0.993017
TRAV7	0	1	1		0	1	1
TRAV8-1	17	0.672604	1		17	0.944183	1
TRAV8-2	13	0.932647	1		24	0.905613	1
TRAV8-3	10	0.3125	1		15	0.232422	0.993017
TRAV8-4	13	0.546875	1		48	0.0413589	0.951255
TRAV8-5	19	0.446873	1		13	0.674987	0.993017
TRAV8-6	17	0.945312	1		21	0.556641	0.993017
TRAV8-7	1	1	1		1	1	1
TRAV9-1	3	0.371093	1		2	1	1
TRAV9-2	10	0.554113	1		18	0.375	0.993017
TRAJ10	12.5	0.483303	0.952621		27.5	1	1
TRAJ11	15	0.742188	0.977515		33	0.625	0.94479
TRAJ12	13	0.932647	1		14	0.184858	0.94479
TRAJ13	9	0.25	0.767045		16	0.275391	0.94479
TRAJ14	1	1	1		1	1	1
TRAJ15	13	0.546875	0.952621		39	0.275391	0.94479
TRAJ16	21	0.742188	0.977515		22	0.610067	0.94479
TRAJ17	16	0.799846	1		26	0.722283	0.993139
TRAJ18	12	0.799846	1		26	0.921875	1
TRAJ20	15	0.742188	0.977515		20	0.475246	0.94479
TRAJ21	0	0.0141474	0.38198		36	0.41452	0.94479
TRAJ22	26	0.3125	0.767045		35	0.492188	0.94479
TRAJ23	17	0.945312	1		21	0.905695	1
TRAJ24	29	0.148438	0.72412		30	0.83836	1
TRAJ25	0	1	1		0	1	1
TRAJ26	15	0.742188	0.977515		9	0.123534	0.94479
TRAJ27	19	0.945312	1		34	0.556641	0.94479
TRAJ28	7.5	0.309629	0.767045		14	0.343253	0.94479
TRAJ29	1	0.0346106	0.527344		11	0.192518	0.94479
TRAJ3	28.5	0.160915	0.72412		48	0.0371094	0.94479
TRAJ30	6	0.109375	0.590625		20	0.492188	0.94479
TRAJ31	10	0.3125	0.767045		15.5	0.240816	0.94479
TRAJ32	4	0.0583979	0.590625		16	0.261883	0.94479
TRAJ33	9	0.25	0.767045		20	0.492188	0.94479
TRAJ34	12	0.460938	0.952621		40	0.220972	0.94479
TRAJ35	19	0.945312	1		13	0.528612	0.94479
TRAJ36	24	0.460938	0.952621		35	0.475246	0.94479
TRAJ37	30	0.109375	0.590625		33	0.236137	0.94479
TRAJ38	6	0.204894	0.767045		26	0.722283	0.993139
TRAJ39	30	0.109375	0.590625		17	0.322266	0.94479
TRAJ4	9	0.25	0.767045		28	1	1
TRAJ40	15	0.742188	0.977515		24	0.769531	1
TRAJ41	11	0.672604	0.977515		33	0.625	0.94479
TRAJ42	9	0.25	0.767045		33	0.625	0.94479
TRAJ43	13	0.546875	0.952621		8	0.0488281	0.94479
TRAJ44	14	0.640625	0.977515		25	0.845703	1
TRAJ45	20	0.84375	1		35	0.492188	0.94479
TRAJ46	5	0.294507	0.767045		10	0.589639	0.94479
TRAJ47	15	0.742188	0.977515		9	0.0644531	0.94479
TRAJ48	23	0.546875	0.952621		26	0.921875	1
TRAJ49	18	1	1		39	0.275391	0.94479
TRAJ5	16	0.84375	1		30	0.83836	1
TRAJ50	0	0.0078125	0.38198		34	0.540555	0.94479
TRAJ52	13	0.546875	0.952621		26	0.722283	0.993139
TRAJ53	22	0.640625	0.977515		16	0.477197	0.94479
TRAJ54	11	0.382812	0.898777		18	0.635586	0.94479
TRAJ56	3	0.0390625	0.527344		27	1	1
TRAJ57	10	0.3125	0.767045		36	0.41452	0.94479
TRAJ58	18	1	1		22	0.625	0.94479
TRAJ6	14	0.640625	0.977515		25	0.845703	1
TRAJ60	NA	NA	NA		1	1	1
TRAJ61	1	1	1		1	0.422678	0.94479
TRAJ7	6	0.109375	0.590625		14	0.624065	0.94479
TRAJ8	5	0.078125	0.590625		20	0.492188	0.94479
TRAJ9	13	0.546875	0.952621		28	1	1
TRBV10-1	16	0.799846	1		27	0.231651	0.944548
TRBV10-2	3	0.280713	0.862263		1.5	0.0739374	0.944548
TRBV10-3	17.5	1	1		21	0.556641	1
TRBV11-1	5	0.422678	0.862263		13.5	0.136217	0.944548
TRBV11-2	18.5	1	1		14.5	0.674047	1
TRBV11-3	11	0.418492	0.862263		36	0.116914	0.944548
TRBV12-2	0	0.371093	0.862263		1	1	1
TRBV12-3	9	0.25	0.862263		32	0.695312	1
TRBV12-4	6	0.181449	0.862263		4.5	0.586214	1
TRBV12-5	8	0.351681	0.862263		2	0.17753	0.944548
TRBV13	15	0.742188	1		8	0.0972011	0.944548
TRBV14	19.5	0.39718	0.862263		26	0.293622	0.95427
TRBV15	13	0.546875	0.996094		20.5	0.858832	1
TRBV16	1	1	1		3	1	1
TRBV18	30	0.109375	0.862263		39	0.261883	0.95427
TRBV19	7	0.529368	0.996094		19.5	0.766699	1
TRBV2	9	0.25	0.862263		12	0.130859	0.944548
TRBV20-1	11	0.382812	0.862263		22	0.625	1
TRBV21-1	1	0.201243	0.862263		12	0.833935	1
TRBV23-1	0	1	1		1	1	1
TRBV24-1	24.5	0.400236	0.862263		16	0.477197	1
TRBV25-1	14	0.105645	0.862263		19	0.944183	1
TRBV27	21	0.742188	1		30	0.845703	1
TRBV28	2	0.0934925	0.862263		22	1	1
TRBV29-1	15	0.742188	1		25	0.845703	1
TRBV30	18	1	1		19	0.944183	1
TRBV3-1	13.5	0.574934	1		18	0.554113	1
TRBV3-2	NA	NA	NA		1	1	1
TRBV4-1	10.5	0.326396	0.862263		33	0.236137	0.944548
TRBV4-2	4	0.208413	0.862263		6	0.204894	0.944548
TRBV4-3	12	0.799846	1		8	0.183431	0.944548
TRBV5-1	8	0.352542	0.862263		40	0.232422	0.944548
TRBV5-3	1	1	1		0	1	1
TRBV5-4	7	0.271899	0.862263		8	0.674987	1
TRBV5-5	6	0.181449	0.862263		0	1	1
TRBV5-6	20	0.84375	1		12	0.441209	1
TRBV5-7	11	0.672604	1		16	0.833635	1
TRBV5-8	12.5	0.752494	1		13.5	0.598161	1
TRBV6-1	20	0.352542	0.862263		40	0.044011	0.944548
TRBV6-2	1	1	1		NA	NA	NA
TRBV6-3	9	0.446873	0.876558		11	0.362727	1
TRBV6-4	17	0.672604	1		13.5	0.574934	1
TRBV6-5	25	0.382812	0.862263		34	0.556641	1
TRBV6-6	20	0.352542	0.862263		20	0.833635	1
TRBV6-7	4.5	1	1		0	1	1
TRBV6-9	NA	NA	NA		0	1	1
TRBV7-2	3	0.0390625	0.862263		16	0.275391	0.95427
TRBV7-3	17.5	0.611453	1		16	0.833232	1
TRBV7-6	20	0.84375	1		20	0.351681	1
TRBV7-7	0	1	1		3	1	1
TRBV7-8	18	1	1		14	0.624065	1
TRBV7-9	19	0.945312	1		20	0.812704	1
TRBV9	28	0.195312	0.862263		40	0.232422	0.944548
TRBJ1-1	10	0.3125	0.832812		19	0.431641	0.701416
TRBJ1-2	21	0.742188	0.84375		15	0.232422	0.696429
TRBJ1-3	16	0.833434	0.84375		26	0.293622	0.696429
TRBJ1-4	5	0.078125	0.507812		18	0.375	0.696429
TRBJ1-5	14	0.640625	0.832812		14	0.343253	0.696429
TRBJ1-6	10	0.293029	0.832812		9	0.0644531	0.696429
TRBJ2-1	23	0.546875	0.832812		26	0.921875	0.944183
TRBJ2-2	33	0.0390625	0.507812		20	0.833635	0.944183
TRBJ2-3	22	0.640625	0.832812		33.5	0.574814	0.830286
TRBJ2-4	10	0.552691	0.832812		29	0.141482	0.696429
TRBJ2-5	20	0.84375	0.84375		24	0.759614	0.944183
TRBJ2-6	22	0.640625	0.832812		17	0.944183	0.944183
TRBJ2-7	13	0.546875	0.832812		39	0.275391	0.696429
