# Supplementary material for: Enhanced influenza A H1N1 T cell epitope recognition and cross-reactivity to protein-O-mannosyltransferase 1 in Pandemrix-associated narcolepsy type 1
Source: Nat Commun. 2021 Apr 16;12:2283. doi: 10.1038/s41467-021-22637-8 (PMC8052463; doi:10.1038/s41467-021-22637-8)
Supplement: Supplementary file 7 — Source data [file 41467_2021_22637_MOESM7_ESM.xlsx]

## Sheet: Figure 2
	Figure 2a						Figure 2b						Figure 2c						Figure 2d				Figure 2e			Figure 2f
	Stimulation index						Stimulation index						Stimulation index						Stimulation index				Stimulation index			Stimulation index
		IFNg (protein)	IL-2 (protein)	IFNg (mRNA)				IFNg (protein)	IL-2 (protein)	IFNg (mRNA)				IFNg (protein)	IL-2 (protein)	IFNg (mRNA)				IFNg (protein)				IFNg (protein)			IFNg (protein)
		M5	M5	M5	M6			M4	M4	M3	M4			M7	M7	M7	M8							PRO-002			PRO-001
	rHA	na	na	5.3427	6.5		NA-1	3.42	2.14	0.3577	0.903509		rNP (A/CA/7/09)	na	na	4.97081	7.34334			PRO-002	PRO-003		VPSPYNSRFESVAWS	1.29		NGRKTRIAYERMCNI	1
	HA-1	2.2	5.7	1.57578	0.454553		NA-2	1	18.7	1.79821	1.07012		rNP (A/PR/8/34)	na	na	7.80656	2.54077		* LVEPGDKITFEATGN	1	1		PYNSRFESVAWSASA	1		* KTRIAYERMCNILKG	10.06
	HA-2	1.1	1.1	1.01663	0.612109		NA-3	2.74	8.44	0.656683	1.1462		NP- 1	1	1	0.634703	0.738721		PGDKITFEATGNLVV	1	1.14		* SRFESVAWSASACHD	20.32		* IAYERMCNILKGKFQ	1
	HA-3	1.5	2.2	1.04427	0.500373		NA-4	2.42	4.57	0.905207	1.08291		NP- 2	2.45	1.51	1.69406	0.53454		* AFAMERNAGSGIIIS	7.2	3.06		ESVAWSASACHDGIN	1		ERMCNILKGKFQTAA	1.4
	HA-4	1.5	1.5	2.00493	0.730244		NA-5	1.99	5.62	1.3489	1.99271		NP- 3	1.85	1.75	0.789954	2.46232		* MERNAGSGIIISDTP	1.58	1.67		* AWSASACHDGINWLT	15.58		SALILRGSVAHKSCL	1
	HA-5	2.5	5.4	2.22781	0.81707		NA-6	1	7.27	2.61646	1.24734		NP- 4	5.09	2.21	2.08219	0.604017		NAGSGIIISDTPVHD	1	1.27		APNYHYEECSCYPDS	1		* ILRGSVAHKSCLPAC	79.51
	* HA-6	2.4	1.3	3.5819	0.535667		NA-7	2.42	3.18	1.39651	1.09024		NP- 5	1	2.19	0.675799	0.442288						* YHYEECSCYPDSSEI	1		GSVAHKSCLPACVYG	1
	HA-7	1	1.9	1.24815	1.14061		NA-8	2.5	5.67	0.715651	1.47445		* NP- 6	1.07	1.36	2.03653	1.99783						* SIKQDIVGINEWSGY	1.71
	HA-8	1.2	1.9	1.77021	0.815033		NA-9	1	5.29	na	1.5629		NP- 7	1	1.22	0.420091	0.355492						* SGSSISFCGVNSDTV	1.18
	HA-9	2.3	1.3	2.6345	0.529167		NA-10	1.62	1.26	0.493822	0.906383		NP- 8	3.05	3.03	1.14155	0.502504						SISFCGVNSDTVGWS	1
	HA-10	3.3	3.5	2.16194	0.990547		NA-11	3.35	6.21	0.400102	1.60078		* NP- 9	29.46	3.66	7.00913	1.39368
	HA-11	1.9	4.6	0.767697	0.367575		* NA-12	3.29	68.56	0.449915	2.67141		* NP-10	10.64	6.12	1.9726	2.19961
	HA-12	1	1	0.881757	1.21295		NA-13	1.43	1.56	0.665682	1.03207		* NP-11	29.82	5.54	2.46119	2.04117
	HA-13	1.4	2.7	1.66373	0.50659		NA-14	1.33	2.9	0.684066	0.670859		* NP-12	103.49	9.47	12.8082	3.54637
	HA-14	5.6	8.9	1.61983	0.852609		NA-15	1	7.71	1.33067	2.28368		NP-13	1	1.2	2.08676	0.502852
	* HA-15	1.6	1	3.24571	0.659386		NA-16	1	4.64	0.785453	2.48828		NP-14	1	1.51	0.894977	1.07025
	HA-16	2.6	10.2	1.67828	0.831214		NA-17	2.66	1	1.11226	0.494358		NP-15	1	1	1.88584	0.964704
	* HA-17	42.7	9.9	3.82371	4.60128		NA-18	1.38	1.06	0.727261	0.784069		* NP-16	3.47	2.11	1.39726	3.26801
	* HA-18	204.1	37.2	5.23306	11.8811		* NA-19	87.16	95.3	1.34328	14.5129		NP-17	1	1	0.757991	2.23557
	* MERNAGSGIIISDTP	214.6	37.8	4.5832	12.633		NA-20	3.42	2.71	1.11273	1.26296		* NP-18	3.31	2.64	2.62329	2.00672
	* HA-19	8.6	2.6	4.05188	0.705464		NA-21	1.12	1.16	na	0.543589		NP-19	7.56	4.8	1.58962	1.25854
	HA-20	3.6	6.3	1.30553	1.17064		NA-22	1.01	2.33	0.697351	1.79799		NP-20	17.49	2.15	0.994484	1.33866
	HA-21	7.6	6.9	3.42325	0.204507		NA-23	1	2.04	0.268127	1.47873		NP-21	2.27	5.01	1.04287	0.940038
	HA-22	2.4	1	2.29676	0.31668		NA-24	1	1	na	na		NP-22	1.1	3.14	1.00669	1.30395
	HA-23	9.8	3.4	2.62634	0.576354		NA-25	1	1	na	0.903826		NP-23	2.18	3.03	0.933548	0.717779
	HA-24	2.6	1.2	1.69442	0.356046		* NA-26	4.77	89.65	1.23671	3.96952		NP-24	5.17	4.08	1.68969	1.25195
	HA-25	2	1.1	2.43023	0.486908		NA-27	11.29	72.14	0.882323	1.5864		NP-25	1.79	3.03	0.620143	1.36956
	HA-26	1.2	3.6	1.77499	0.321003		NA-28	1.81	6.03	1.05455	1.08857		* NP-26	7.09	4.53	2.83841	2.22968
	HA-27	3.9	1.4	1.90402	0.536226		NA-29	2.5	2.85	0.37104	0.248673		NP-27	1.1	4.08	0.756497	0.519734
	HA-28	1.5	1.3	1.34937	0.512807		* NA-30	5.45	79.69	1.18447	3.07429		NP-28	1	1.76	0.614139	0.320417
	HA-29	1.9	2.3	2.17087	1.25089		NA-31	1	10.18	1.60279	0.805996		NP-29	2.27	1.78	2.25742	0.508041
	HA-30	1.1	3.3	0.941719	1.09302								* NP-30	64.54	6.12	6.37173	5.43465
	HA-31	1.7	2.1	1.81152	0.49617								* NP-31	17.95	2.95	2.88661	1.65594
	HA-32	1.4	7.5	1.35347	0.270152								NP-32	7.6	3.02	2.11978	0.414558
	HA-33	1	1	0.427137	na								NP-33	1.49	2.29	0.723907	0.541239
	HA-34	1	1	0.488025	0.373003								NP-34	1	2.08	0.497647	0.455834
	HA-35	1	1.1	1.27188	1.05768								NP-35	6.67	3.04	2.05537	0.953007
	HA-36	2.4	1.2	2.21026	0.960466								NP-36	3.77	2.4	1.68474	0.791961
	HA-37	1.1	2.2	1.49686	0.251718								NP-37	1.83	1.8	1.55303	1.84218
	HA-39	1	1.1	0.612347	0.513384								NP-38	3.71	2.11	1.86952	1.25536
													NP-39	1	1.43	1.87083	0.522889
													* NP-40	4.73	2.72	3.7715	1.53628
													NP-41	1	1.69	0.729021	0.370462
													NP-42	7.84	4.95	2.41828	0.497031
													NP-44	1	1.8	1.09475	1.02934
													NP-45	2.48	1.18	0.915724	0.809833
													NP-46	1	1	0.686341	0.564568
													NP-47	1	2.68	0.733424	1.8908
													NP-48	1.39	2.82	0.858303	1.20822
													NP-50	10.89	5.21	1.61032	0.489643
													NP-51	3.43	2.61	1.36315	1.22189
													NP-52	3.72	3.56	1.53478	0.599358
													NP-53	1.3	2.72	0.968129	0.753771
													NP-54	1	1.87	0.862954	0.963763

## Sheet:  Figure 3
	Figure 3a							Figure 3b
	Secretion of IFNγ							Secretion of IL-2
	Stimulation index							Stimulation index
	NT1			C				NT1			C
	LVEPGDKITFEATGN	AFAMERNAGSGIIIS	MERNAGSGIIISDTP	LVEPGDKITFEATGN	AFAMERNAGSGIIIS	MERNAGSGIIISDTP		LVEPGDKITFEATGN	AFAMERNAGSGIIIS	MERNAGSGIIISDTP	LVEPGDKITFEATGN	AFAMERNAGSGIIIS	MERNAGSGIIISDTP
	1	1	1	1	1	1		1	1	1	1	1	1
	1	1	1	1	1	1		1	1	4.14043	1	1	1
	1	1	24.9531	1	17.4091	1		1	1	1	1	1	1
	1	1	4.90461	1	9.52079	1		1	1	4.76102	1	1	1
	1	1	1	1	1	1		1	2.38854	1	1.26497	1	1
	1	1	1	3.93885	1	1		1	3.25575	1	1	1	1
	1	20.3781	1.84976	1	19.4504	1.93232		1	2.7628	1	11.3572	11.7746	1
	3.45241	2.86195	1.98605	1	1	1		5.52508	7.5412	23.5882	1	1	1.36
	3.3877	4.71834	3.03431	1	4.53073	1		1	1.0838	1	3.43355	1	1
	1	1		1	1	1		1	7.1674		1	5.87	1
					1	1						1.28018	1
					1	1.05						1	1
					1	4.61427						10.7551	1
					5.15599							1
					4.06779							7.99222
	Figure 3c
	Secretion of IFNγ
	Stimulation index
	NT1						C
	rNA	SRFESVAWSASACHD	AWSASACHDGINWLT	YHYEECSCYPDSSEI	SIKQDIVGINEWSGY	SGSSISFCGVNSDTV	rNA	SRFESVAWSASACHD	AWSASACHDGINWLT	YHYEECSCYPDSSEI	SIKQDIVGINEWSGY	SGSSISFCGVNSDTV
	7016.73	1	37.65	1	1	1	6.86257	1	1	1	1	1
	684.499	1	102.453	1	1	1	1	1	1	1	1	1
	357.813	1	1	1	1	60.2007	130.284	12.7001	1	1	1	1
	1	716.908	17.4463	6.25942	3.11445	19.5139	517.383	1	1	5.12889	1	1
		1	235.325	1	1	1	86.5447	1	1	1	1	1.22371
		865.636	3.675	1	5.11388	1	1762.52	1	1	7.93589	1	1
		110.594	1	1	1	1	31.3698	1	9.74184	1	4.53073	4.53073
		82.1628	569.841	3.84071	1.43097	3.25673	70.3185	1	1.31349	1	1	1
		1.84976	13.4929	7.24705	1.19945	11.2506	555.02	1	1	1	1	1
		12.1049	1833.26	1	1	1	1482.73	1	1	5.37127	1	6.442
		1	350.813					1	1
			72.6496					1	1
			200.218					2.39027	1
			30.1141					26.7353	3.58875
			8.7412						1
			79.32						1
			6.76328						26.2522
			16.0189						1
	Figure 3d
	Secretion of IL-2
	Stimulation index
	NT1						C
	rNA	SRFESVAWSASACHD	AWSASACHDGINWLT	YHYEECSCYPDSSEI	SIKQDIVGINEWSGY	SGSSISFCGVNSDTV	rNA	SRFESVAWSASACHD	AWSASACHDGINWLT	YHYEECSCYPDSSEI	SIKQDIVGINEWSGY	SGSSISFCGVNSDTV
	62.225	12.356	9.68558	1	1	1	2.40122	1	1	1	1	1
	47.0297	11.3644	8.60438	1	1	1	48.6487	1	1	1	1	1
	52.5077	20.058	1	3.18704	1	5.68063	1.27308	1	1	1	1	1
	1	7.3025	22.2636	1	1	12.7478	65.1347	1	1.21209	1.90068	1	1
		1	9.82381	1	1	1	2.41203	1	1	2.00091	1	1
		1	23.1549	3.62222	15.1029	12.8861	1	4.49114	1	1	1	1
		1	1.4133	7.02125	1	1	76.2489	1	1	12.3306	11.7746	12.0527
		11.1837	24.6734	3.43355	1	5.52508	16.6653	2.61	1	1	1	1
		9.34162	14.6031	1	1	1.81512	19.4489	1	3.95	5.01068	3.16452	1
		1	22.1671	1	6.54576	1	40.4009	1	1	3.16	1	3.95
		1	12.3774					1	1
			25.272					1	1
			6.30566					1	1
			5.74672					3.509	1
			2.97851						1
			1						1
			7.88						4.90946
			1						5.02938
	Figure 3e
	Secretion of IFNγ
	Stimulation index
	NT1				C
	rNP	KTRIAYERMCNILKG	IAYERMCNILKGKFQ	ILRGSVAHKSCLPAC	rNP	KTRIAYERMCNILKG	IAYERMCNILKGKFQ	ILRGSVAHKSCLPAC
	55.2108	20.8699	1	1	136.251	1	1	1
	15304.2	7.53876	1	1	20.8205	1	1	1
	7134.4	460.464	40.1294	1	4665.11	1	1	1
	544.725	203.618	1	4.53073	669.092	1	3.03238	1
	9999.16	978.183	28.5203	1	151.009	1	1	1
	11674.7	276.485	24.9531	1	755.291	1	4.18252	1
	4167.17	26.9226	1	1	39.9681	1	1	1
		1712.29	54.4633	4.9852	1378.45	3.59988	1	1
		479.755	3.45241	6.76328	2149.24	1	1	1
		69.5807	129.697	1.44451	3549.44	2.08736	1	1
		4.5184	14.5089			1	1
		110.255				1	1
		209.462				1.1362	1
		84.2259				5.15599	1
		15.9483				105.24	1
		297.124				297.597	1
		166.872					32.9731
	Figure 3f
	Secretion of IL-2
	Stimulation index
	NT1				C
	rNP	KTRIAYERMCNILKG	IAYERMCNILKGKFQ	ILRGSVAHKSCLPAC	rNP	KTRIAYERMCNILKG	IAYERMCNILKGKFQ	ILRGSVAHKSCLPAC
	5.64877	3.94911	1	1	1	1	1	1
	42.4486	9.58711	1	1	16.249	1	1	1
	270.235	15.1029	5.11588	6.06802	1.0299	1	1	1
	3.96958	7.5412	1	4.76636	57.3055	1	1	1
	2.76	1.89441	25.551	1	1.51307	1	1	1
	2.2	12.7813	5.32799	4.76102	13.5898	1	1	1
	1	12.4665	5.01068	13.9955	57.6969	1	1	1
		20.3439	1.57519	6.54063	1	1	1	1
		40.1314	12.2551	1	15.2365	1	1	1
		20.7982	5.64877	4.56213	8.2843	1	1	4.2
		17.9421	21.076			1.10589	1
		20.9977				1.22867	1
		41.7885				2.24309	1.07084
		1				8.36334	4.42523
		56.6				8.64514	4.96246
		223.4				33.6333	5.48725
		1					8.36334

## Sheet: Figure 4 
	Figure 4a
	Secretion of IFNγ
	Stimulation index
	NT1					C
	PYNSRFESVAWSASA	SRFESVAWSASACHD	ESVAWSASACHDGIN	AWSASACHDGINWLT	ASACHDGINWLTIGI	PYNSRFESVAWSASA	SRFESVAWSASACHD	ESVAWSASACHDGIN	AWSASACHDGINWLT	ASACHDGINWLTIGI
	1	1	1	1	1		1	1	1
	1	1	344.025	1.05	1.44121		1	1	1
	1	1.33807	694.975	1	1.33807		1	1.73921	2.1
	1	1.05	13697.3	189	1			1	2.25141
	1	1	190.209	15.1003	2.8			1	1
	1	1	12.575	1	1			1	1
	1	1	85.95	1	1			1	1
		1	4.025	1				2.075	1
			19.2772	1				1	1
			25.7843	9.05782				1	1
			84.2896	1				1	8.15
			81.65	1				1	1
			1					1	1
								1	1
								1	1
	Figure 4b				Figure 4c
	Secretion of IFNγ				Secretion of IFNγ
	Stimulation index				Stimulation index
	NT1	C/DQ6+	C/DQ6-		NT1	C/DQ6+	C/DQ6-
	1	1	1		1	1	1
	344.025	1	1		1	1	1
	694.975	1	1.73921		102.453	1	1
	13697.3	1	1		1	1	1
	190.209	1	1		17.4463	1	1
	12.575	1	1		235.325	3.5	1
	85.95		1		3.675	1	9.74184
	4.025		2.075		37.65	1	1.31349
	19.2772		1		569.841	26.2522	1
	25.7843				13.4929	1	2.1
	84.2896				1833.26	1	2.25141
	81.65				350.813	1	1
	1				72.6496	1	1
					200.218	1	1
					1		1
					1		1
					30.1141		1
					1
					1
					8.7412
					79.32
					6.76328
					16.0189
					1
					1
	Figure 4d
	Secretion of IFNγ
	Stimulation index
	NT1					C
	RGENGRKTRIAYERM	NGRKTRIAYERMCNI	KTRIAYERMCNILKG	IAYERMCNILKGKFQ	ERMCNILKGKFQTAA	RGENGRKTRIAYERM	NGRKTRIAYERMCNI	KTRIAYERMCNILKG	IAYERMCNILKGKFQ	ERMCNILKGKFQTAA
	1	6.275	1	67.575	1		1	1	1	1
	1.63068	3.90909	1516.17	1	1.63068		1	1	1
	1	2.2	9.425	1149.97	11.025		1	1	1
	1	1	2.4	1.05	1			2.53846	1
	1	5.775	32.3605	3.1	2.95578			1	161.7
	1	1.13994	19.775	533.825	1			2.01	1.34
	1	1	634.2	183.976	1.05			1	1.05
		2.2	36.2619	16.185				1	1
			139.782	1				1.02385	1
			66.6511	113.51				2.15	42.15
			21.05	106.675				1	1
			138.9	21.05				5.575	2.1
								1	4.5
								9.45	1
									1
	Figure 4e				Figure 4f
	Secretion of IFNγ				Secretion of IFNγ
	Stimulation index				Stimulation index
	NT1	C/DQ6+	C/DQ6-		NT1	C/DQ6+	C/DQ6-
	1	2.15	1		67.575	42.15	1
	9.425	1	1		1.05	1	1
	2.4	5.575	2.53846		3.1	2.1	1
	19.775	1	1		183.976	4.5	1
	139.782	1	2.01		16.185	1	161.7
	4.5184	1	1		1	1	1.34
	69.5807	2.08736	1		1	1	1.05
	460.464	5.15599	1.02385		1	1	1
	110.255	297.597	1		1	1	1
	1712.29	1	1		40.1294	1	1
	209.462	1.1362	1		1	1	1
	479.755	105.24	1		54.4633	1	3.03238
	20.8699		1		28.5203	1	1
	193.922		0.952381		24.9531	31.403	1
	84.2259		3.59988		3.45241		3.98335
	7.53876		1		113.51		1
	276.485				106.675		1
	978.183				21.05
	26.9226				129.697
	15.9483				14.5089
	21.05
	138.9
	166.872
	297.124

## Sheet: Figure 5 
	Figure 5a
	Secretion of IFNγ
	Stimulation index
	NT1					C
	QRSIFSALVVAWYSS	IFSALVVAWYSSACH	ALVVAWYSSACHVSN	VAWYSSACHVSNTLR	YSSACHVSNTLRPLT	QRSIFSALVVAWYSS	IFSALVVAWYSSACH	ALVVAWYSSACHVSN	VAWYSSACHVSNTLR	YSSACHVSNTLRPLT
	1	1	1	1	1		1	1	1
	1	1	1	1	1		1	1	1
	1	84.15	1	1	1		2.21951	1	1
	1	293.184	1	1	1		1
	1	1.56113	1	1	1		1
	1	1.35805	1	1	1		1
	1	1	1	1	1		1
		1	1	1.05			1
		1					1
		2.21655					1
		7.25463					1
		18.758					1
		7.475					1
		1					1
	Figure 5b
	Secretion of IFNγ
	Stimulation index
	NT1					C
	DWTRAEKTFSVYEIM	RAEKTFSVYEIMCKI	KTFSVYEIMCKILKD	SVYEIMCKILKDSDL	EIMCKILKDSDLLDR	DWTRAEKTFSVYEIM	RAEKTFSVYEIMCKI	KTFSVYEIMCKILKD	SVYEIMCKILKDSDL	EIMCKILKDSDLLDR
	1	1	1	1	1	1	1	1
	1.63068	1	1.03977	1	1.19034	1	1	1
	1	1	1	1	1	1	2.7	1
	1	1	1	1	1		2.37899
	1	1	1	1	1		1
	1	1	1	1	1		1
	1	1	1	1	1		1
	1	1	1				1
		1					1
		1					1
		1					1
		6.9					1
							1
							1
							9.875

## Sheet: Figure 10
	Figure 10
	POMT Ab (relative units)
	All vaccinated children	NT1	Vaccinated control children	Unvaccinated control children
	31.5	31.5	24.6	1
	26.5	26.5	48.3	26.6
	31.6	31.6	17.7	11.6
	72.4	72.4	18.5	29.4
	17.7	17.7	23.8	5.8
	9.7	9.7	94.2	4.2
	14.5	14.5	33.1	1
	17.8	17.8	41.5	3.3
	5.3	5.3	24	7.4
	23.5	23.5	29.6	14.7
	26.7	26.7	18.6	28
	11.5	11.5	67.9	8.2
	27.2	27.2	41	24.9
	23.1	23.1	27.9	52.6
	35.3	35.3	20.3	27.4
	18.4	18.4	44.1	42.2
	17.7	17.7	58.8	5.8
	34.5	34.5	10.2	4.4
	12	12	8.3	12.7
	8.3	8.3	22.3	7
	12.6	12.6	22.4	27.7
	29.8	29.8	23	1
	17.4	17.4	27.2	1.5
	34.2	34.2	49.5	1
	8.3	8.3	89.8	21.1
	18.1	18.1	16.6	38.2
	3.7	3.7	34.8	19.2
	23	23	36.2	46.2
	5.2	5.2	20.2	19.6
	21.8	21.8	15.4	98.8
	24.3	24.3	12.2	80.4
	69	69	2.9	12.4
	24.8	24.8	7.4	16.7
	25.3	25.3	38.8	15.5
	12.2	12.2	3.1	29.2
	71.3	71.3	28.6	9.4
	20.3	20.3	23.8	4.6
	11.3	11.3	236.2	18.7
	10.8	10.8	18.4	14.8
	24.4	24.4	10.2	11.7
	13.3	13.3	13.8	27.4
	7.9	7.9	12	10.3
	24.7	24.7	29.2	22.7
	60.3	60.3	41.3	61
	15.1	15.1	9.7	21.6
	18	18	28.6	8.3
	24.6	24.6	26.8	23.4
	24.6		38.3	10.2
	48.3		11.4	6.1
	17.7		25.2	3.9
	18.5		65.6	1
	23.8		38.8	10.7
	94.2		99.2	10.4
	33.1		26.4	1
	41.5		9.3	4.1
	24		7.6	24.5
	29.6			15.5
	18.6			10.9
	67.9			10.2
	41			10.3
	27.9			2.8
	20.3			6.9
	44.1			1
	58.8			22.4
	10.2			35.1
	8.3			36
	22.3			22.4
	22.4			37.7
	23			9.4
	27.2			10.4
	49.5			26.5
	89.8			4.8
	16.6			22.9
	34.8			19.7
	36.2			8
	20.2			12.5
	15.4			3.7
	12.2			8.4
	2.9			6.8
	7.4			10.8
	38.8			10.6
	3.1			47.5
	28.6			13.9
	23.8			10.5
	236.2			1.8
	18.4			2.3
	10.2			5.1
	13.8			29.8
	12			41.4
	29.2			2.1
	41.3			29.2
	9.7			6.1
	28.6			5.1
	26.8			1
	38.3			14.9
	11.4			10.4
	25.2			57.4
	65.6			21.2
	38.8			25.4
	99.2			34.9
	26.4			51.3
	9.3			52.8
	7.6			18.2
				17.4
				16.7
				17.6
				27
				7.7
				24.1
				13.7
				14.4
				6.3
				21.5
				13.7
				5.6
				27.7
				20.8
				19.5
				12.4
				23.9
				6.4
				15.5
				17.8
				1.4
				2.1
				12
				33.4
				3.8
				2.7
				1

## Sheet: Supplementary figure 1
	Supplementary Figure 1a
	Secretion of IFNγ
	Stimulation index
			IFNg (mRNA)
			M9	M10
	HA-6	LGNPECESLSTASSW	1.1	0.7
		PECESLSTASSWSYI	0.6	1.1
		ESLSTASSWSYIVET	1.1	0.9
		STASSWSYIVETPSS	1.5	0.8
		SYIVETPSSDNGTCY	0.7	0.7
	HA-15	SSRYSKKFKPEIAIR	1.2	1.2
		YSKKFKPEIAIRPKV	1.4	0.7
		KFKPEIAIRPKVRDQ	1	0.6
		PEIAIRPKVRDQEGR	0.8	0.6
		AIRPKVRDQEGRMNY	1	0.6
	HA-17	* LVEPGDKITFEATGN	20.5	3.6
		* PGDKITFEATGNLVV	5.1	2.9
		KITFEATGNLVVPRY	2.3	0.7
		FEATGNLVVPRYAFA	0.6	1.2
		TGNLVVPRYAFAMER	0.6	0.4
	HA-18	LVVPRYAFAMERNAG	0.5	0.7
		PRYAFAMERNAGSGI	2.1	1.4
		* AFAMERNAGSGIIIS	29.8	4.2
		* MERNAGSGIIISDTP	31.3	5.3
		* NAGSGIIISDTPVHD	18.7	2.9
	HA-19	SGIIISDTPVHDCNT	3.3	2.3
		IISDTPVHDCNTTCQ	2.7	1.5
		DTPVHDCNTTCQTPK	0.9	1.1
		VHDCNTTCQTPKGAI	1.6	0.8
		TCQTPKGAINTSLPF	4.1	1.2
	Supplementary Figure 1b
	Secretion of IFNγ
	Stimulation index		IFNg (mRNA)
			M9	M10
	NA-19	* APNYHYEECSCYPDS	8.01889	2.09617
		* YHYEECSCYPDSSEI	9.65225	2.38048
		EECSCYPDSSEITCV	0.793346	1.05046
		SCYPDSSEITCVCRD	0.73685	0.976621
		PDSSEITCVCRDNWH	1.47884	0.426926
	NA-26	DPNGWTGTDNNFSIK	1.49163	0.693833
		GWTGTDNNFSIKQDI	2.41996	1.28251
		GTDNNFSIKQDIVGI	1.52049	0.584922
		NNFSIKQDIVGINEW	2.0137	1.55057
		* SIKQDIVGINEWSGY	11.2465	5.84247
	NA-30	IWTSGSSISFCGVNS	3.93297	2.5117
		* SGSSISFCGVNSDTV	9.22171	3.99345
		* SISFCGVNSDTVGWS	8.66542	5.70677
		FCGVNSDTVGWSWPD	2.06013	1.11985
		VNSDTVGWSWPDGAE	4.94999	0.544173
	Supplementary Figure 1c
	Secretion of IFNγ
	Stimulation index		IFNg (mRNA)
			M11	M12
	NP-6	YQRTRALVRTGMDPR	0.521145	1.15061
		TRALVRTGMDPRMCS	0.410517	1.2753
		LVRTGMDPRMCSLMQ	0.504446	0.831144
	NP-9	MIKRGINDRNFWRGE	0.570674	0.845833
		RGINDRNFWRGENGR	0.52451	1.83352
		ERMCNILKGKFQTAA	4.28752	0.757715
	NP-10	MMDQVRESRNPGNAE	0.269136	1.59602
		LARSALILRGSVAHK	1.32821	0.363876
		SALILRGSVAHKSCL	0.290592	0.409912
	NP-11	ILRGSVAHKSCLPAC	2.01952	1.44174
		GSVAHKSCLPACVYG	0.228489	1.59966
		NENPAHKSQLVWMAC	0.345013	0.858854
	NP-12	PAHKSQLVWMACHSA	0.41204	0.510833
		KSQLVWMACHSAAFE	0.397251	1.18436
		LVWMACHSAAFEDLR	0.453977	1.17486
	NP-16	QGTKRSYEQMETDGE	1.5437	0.812553
		KRSYEQMETDGERQN	0.290919	0.846383
		YEQMETDGERQNATE	0.49534	0.874384
	NP-18	IRASVGKMIGGIGRF	0.507776	0.816906
		SVGKMIGGIGRFYIQ	2.00464	0.349276
		KMIGGIGRFYIQMCT	0.41206	0.870022
	NP-26	AAGLTHMMIWHSNLN	1.46034	1.71729
		LTHMMIWHSNLNDAT	0.508585	1.25461
		MMIWHSNLNDATYQR	0.586285	1.46269
	NP-30	RGENGRKTRIAYERM	0.356701	0.874622
		NGRKTRIAYERMCNI	0.183296	2.20565
		KTRIAYERMCNILKG	1.76334	0.527443
	NP-31	IAYERMCNILKGKFQ	2.74648	0.838836
		CNILKGKFQTAAQKA	0.417192	0.755426
		LKGKFQTAAQKAMMD	1.21189	1.39591
	NP-40	AFEDLRVLSFIKGTK	0.430683	1.60374
		DLRVLSFIKGTKVLP	0.34651	0.425797
		VLSFIKGTKVLPRGK	0.681284	0.55418

## Sheet:  Supplementary Figure 2 
	Supplementary Figure 2a									Supplementary Figure 2b
	Secretion of IFNγ									Secretion of IL-2
	Concentration (pg/ml)									Concentration (pg/ml)
	NT1				C					NT1				C
	LVEPGDKITFEATGN	AFAMERNAGSGIIIS	MERNAGSGIIISDTP	Media	LVEPGDKITFEATGN	AFAMERNAGSGIIIS	MERNAGSGIIISDTP	Media		LVEPGDKITFEATGN	AFAMERNAGSGIIIS	MERNAGSGIIISDTP	Media	LVEPGDKITFEATGN	AFAMERNAGSGIIIS	MERNAGSGIIISDTP	Media
	0.4	0.4	0.4	0.4	0.4	0.4	0.4	0.4		0.5	0.5	0.5	0.5	0.5	0.5	0.5	0.5
	0.4	0.4	0.4	0.4	0.4	0.4	0.4	0.4		0.5	1.19427	2.38051	0.5	0.5	0.5	0.5	0.5
	0.4	0.4	9.98125	0.4	0.4	6.96364	0.4	0.4		0.5	1.62787	23.3524	0.5	0.5	6.65088	1.54316	1.13268
	0.4	0.4	1.96184	0.4	0.4	3.80832	0.4	0.4		0.5	1.3814	2.07022	0.5	1.71678	0.5	0.5	0.5
	0.4	0.4	0.4	0.4	0.4	0.4	0.4	0.4		0.5	0.5	0.5	0.5	0.5	0.5	0.5	0.5
	0.4	0.4	0.4	0.4	1.57554	0.4	0.4	0.4		0.5	0.5	0.5	0.989598	5.67862	0.5	0.5	0.5
	0.4	8.15122	3.11746	0.4	0.4	28.1211	2.79372	1.44579		0.5	3.5837	0.5	0.5	0.5	5.37756	0.5	0.5
	5.81843	4.82333	0.794419	0.4	0.4	0.4	0.4	0.4		2.76254	3.7706	0.5	0.5	0.5	0.5	0.5	5.56497
	1.35508	1.88733	19.6406	0.4	1.02335	1.81229	0.4	0.4		0.5	0.5	2.5	0.5	0.5	5.88731	0.5	0.5
	2.05155	2.41165		1.68533	2.7291	0.4	0.4	0.4		0.5	3.27032		0.5	3.36987	0.5	0.5	5.46975
				0.4		0.4	0.4	0.4					0.5		0.5	0.5	0.5
				6.47285		0.794419	0.4	8.71171					3.01746		0.5	0.5	0.5
						2.7291	1.84571	2.95262							0.5	0.5	2.664
						2.0624		0.4							5.29995		4.14215
						1.62712		0.4							3.99611		0.5
	Supplementary Figure 2c
	Secretion of IFNγ
	Stimulation index
	Concentration (pg/ml)
	NT1							C
	rNA	SRFESVAWSASACHD	AWSASACHDGINWLT	YHYEECSCYPDSSEI	SIKQDIVGINEWSGY	SGSSISFCGVNSDTV	Media	rNA	SRFESVAWSASACHD	AWSASACHDGINWLT	YHYEECSCYPDSSEI	SIKQDIVGINEWSGY	SGSSISFCGVNSDTV	Media
	0.4	0.4	0.4	0.4	0.4	0.4	0.4	2.74503	0.4	0.4	0.4	0.4	0.4	0.4
	2806.69	0.4	40.981	0.4	0.4	0.4	0.4	9.57958	0.4	0.4	0.4	0.4	0.4	0.4
	143.125	0.4	0.4	0.4	2.04555	0.4	0.4	52.1138	5.08003	0.4	0.4	0.4	2.5768	0.4
	273.8	286.763	6.97851	0.4	0.4	0.4	0.4	206.953	0.4	0.4	2.05155	0.4	0.4	0.4
		0.4	94.13	0.4	0.4	24.0803	0.4	125.125	0.4	2.74503	0.4	0.4	0.4	0.4
		346.254	1.47	0.4	0.4	0.4	0.4	705.008	0.4	0.4	3.17436	1.81229	1.81229	0.4
		44.2377	15.06	0.4	0.4	0.4	0.4	139.009	1.44579	3.89674	0.4	0.4	0.4	0.4
		32.8651	227.936	6.47285	2.41165	5.48866	1.68533	28.1274	0.4	1.89903	0.4	0.4	0.4	8.71171
		3.11746	5.39714	2.50377	1.24578	7.80555	0.4	222.008	0.4	0.4	5.78118	0.4	2.30042	0.4
		4.84196	733.305	46.9091	7.76387	72.8234	0.4	593.09	0.4	0.4	15.8593	2.27585	3.61314	0.4
		3.80832	140.325				0.4		0.4	0.4				0.4
			29.0598				6.47285		0.4	0.4				2.95262
			80.0871				1.08258		0.956109	0.4				0.4
			143.213				3.18013		10.6941	10.5962				1.44579
			14.7318				0.4			0.4				0.4
			252.248				0.4			0.4				0.4
			2.70531				0.4			10.5009				17.8434
			103.688				0.4			0.4				0.4
							0.4							4.43129
							4.75568							0.4
	Supplementary Figure 2d
	Secretion of IL-2
	Concentration (pg/ml)
	NT1							C
	rNA	SRFESVAWSASACHD	AWSASACHDGINWLT	YHYEECSCYPDSSEI	SIKQDIVGINEWSGY	SGSSISFCGVNSDTV	Media	rNA	SRFESVAWSASACHD	AWSASACHDGINWLT	YHYEECSCYPDSSEI	SIKQDIVGINEWSGY	SGSSISFCGVNSDTV	Media
	0.5	0.5	1.48925	0.5	0.5	0.5	0.5	0.5	0.5	0.5	0.5	0.5	0.5	0.5
	61.6027	3.65125	11.1318	0.5	0.5	0.5	0.5	12.7308	2.24557	0.5	0.5	0.5	0.5	5.56497
	26.2539	0.5	3.15283	1.81111	7.55145	6.44304	0.5	38.1244	2.95335	4.47486	3.5837	0.5	4.47486	0.5
	23.5149	9.24821	4.9119	3.51062	0.5	0.5	0.5	9.72443	0.5	0.5	2.50534	1.58226	0.5	1.13268
		0.5	3.94	1.59352	0.5	2.84031	0.5	8.33264	0.5	6.09579	0.5	1.19427	0.5	0.5
		5.68221	0.5	0.5	0.5	0.5	0.5	32.5674	0.5	0.5	6.16531	5.88731	6.02635	5.46975
		6.178	0.5	0.5	3.27288	0.5	0.5	14.1345	0.5	2.45473	0.5	0.5	0.5	0.5
		5.59187	14.4571	1.71678	0.5	2.76254	0.5	9.94107	0.5	0.5	0.5	0.5	0.5	0.5
		0.5	6.18869	0.5	0.5	6.37389	0.5	20.2004	0.5	0.5	0.950341	0.5	0.5	0.5
		10.029	4.30219	3.01746	2.76254	5.47705	0.5	60.3244	0.5	0.5	5.33041	0.5	1.9538	0.5
		0.5	4.84279				0.5		0.5	0.5				0.5
			12.3367				0.5		0.5	0.5				2.664
			11.0836				0.5		3.77643	0.5				4.14215
			2.87336				0.989598		1.7545	3.22899				0.5
			11.5775				0.5			0.5				0.5
			12.636				0.5			2.36395				0.5
			0.5				0.5			2.51469				9.9972
			4.26456				0.5			0.5				0.5
							0.5							5.85617
							3.01746							1.24356
	Supplementary Figure 2e
	Secretion of IFNγ
	Concentration (pg/ml)
	NT1					C
	rNP	KTRIAYERMCNILKG	IAYERMCNILKGKFQ	ILRGSVAHKSCLPAC	Media	rNP	KTRIAYERMCNILKG	IAYERMCNILKGKFQ	ILRGSVAHKSCLPAC	Media
	22.0843	22.5934	0.4	0.4	0.5	54.5003	0.4	0.4	0.4	0.4
	6121.67	3.0155	0.4	0.4	0.5	371.508	0.4	0.4	0.4	0.4
	2853.76	184.186	16.0518	0.4	0.5	1866.04	0.4	0.4	0.4	0.4
	217.89	81.4474	0.4	1.81229	0.5	267.637	0.4	1.21295	0.4	0.4
	3999.66	391.273	11.4081	0.4	0.5	218.327	0.4	5.43098	0.4	0.4
	4669.87	110.594	9.98125	0.4	0.5	302.116	0.4	1.67301	0.4	0.4
	1666.87	10.769	0.4	0.4	0.5	177.11	0.4	0.4	0.4	0.4
		684.915	21.7853	8.40169	0.5	551.382	5.20466	0.98682	0.4	8.71171
		191.902	5.81843	2.70531	0.5	859.697	0.4	0.4	2.70531	0.4
		27.8323	51.8789	9.35011	0.5	1419.78	0.834944	0.4	3.17436	0.4
		1.80736	93.9138		0.5		0.4	0.4		0.4
		44.1021			0.5		0.4	0.4		2.95262
		83.7847			0.5		5.03482	5.96737		0.4
		400.552			0.989598		2.0624	0.4		1.44579
		26.878			0.5		42.0959	2.27585		0.4
		944.893			0.5		119.039	0.4		0.4
		1080.14			0.5			13.1893		17.8434
					0.5					0.4
					0.5					4.43129
					3.01746					0.4
	Supplementary Figure 2f
	Secretion of IL-2
	Concentration (pg/ml)
	NT1					C
	rNP	KTRIAYERMCNILKG	IAYERMCNILKGKFQ	ILRGSVAHKSCLPAC	Media	rNP	KTRIAYERMCNILKG	IAYERMCNILKGKFQ	ILRGSVAHKSCLPAC	Media
	1.98479	10.3991	0.5	0.5	0.5	6.79492	0.5	0.5	0.5	0.5
	1.1	0.5	0.5	0.5	0.5	10.299	0.5	0.5	0.5	5.56497
	1.38	7.55145	12.7755	2.38051	0.5	28.8485	0.5	0.5	4.76071	0.5
	0.5	10.4989	2.664	6.99773	0.5	7.61824	0.5	0.5	0.5	1.13268
	5.59228	111.7	5.59228	3.03401	0.5	0.5	0.5	5.36515	0.5	0.5
	135.117	28.3	10.538	0.5	0.989598	28.6528	0.5	4.18167	0.5	5.46975
	21.2243	1.5	0.5	2.28107	0.5	8.86657	0.5	0.5	0.5	0.5
		12.3418	6.12753	3.27032	0.5	3.99611	4.18167	0.5	0.5	0.5
		20.0657	2.50534	2.38318	0.5	4.14215	0.5	0.5	0.5	0.5
		4.79355	2.55794	1.44664	0.5	20.1488	6.72051	0.5	0.5	0.5
		1.97456	4.75308		0.5		1.12154	0.5		0.5
		6.39064			3.01746		0.5	2.74363		2.664
		10.172			0.5		1.18966	0.5		4.14215
		20.8942			0.5		4.5784	2.48123		0.5
		3.7706			0.5		4.32257	0.5		0.5
		8.97107			0.5		41.7053	4.43328		0.5
		5.71629			0.5			2.21261		9.9972
					0.5					0.5
					0.5					5.85617
					0.5					1.24356

## Sheet: Supplementary Figure 3
	Supplementary Figure 3a
	Secretion of IFNγ
	Concentration (pg/ml)
	NT1						C
	PYNSRFESVAWSASA	SRFESVAWSASACHD	ESVAWSASACHDGIN	AWSASACHDGINWLT	ASACHDGINWLTIGI	Media	PYNSRFESVAWSASA	SRFESVAWSASACHD	ESVAWSASACHDGIN	AWSASACHDGINWLT	ASACHDGINWLTIGI	Media
	0.4	0.4	34.38	0.4	0.4	0.4		0.4	0.4	0.4		0.4
	1.53	4.71	0.4	0.4	4.71	0.4		0.4	0.4	0.4		0.4
	0.4	0.4	277.99	0.4	0.4	0.4		0.4	0.4	12		5.33
	0.4	0.4	5.03	0.4	0.4	3.52			9.27	0.4		0.4
	4.19	0.4	1.61	0.4	29.66	0.4			0.4	0.84		0.4
	0.4	7.78	137.61	0.4	0.4	3.19			0.4	0.4		1.98
	0.4	0.4	5478.92	48.17	1.12	0.4			0.83	0.4		0.4
		0.4	4565.01	0.4		0.4			0.4	0.4		0.4
			807.05	75.6		31.3			5.73	0.4		12.58
			1714.51	0.4		88.94			0.4	0.4		6.53
			1734.68	0.4		0.4			0.4	0.4		0.4
			0.4	186.41		0.4			0.4	0.4		0.4
			32.66			0.4			0.4	0.4		0.4
						0.4			0.4	0.4		0.55
						20.58			0.4	3.26		0.4
						0.55
	Supplementary Figure 3b							Supplementary Figure 3c
	Secretion of IFNγ							Secretion of IFNγ
	Concentration (pg/ml)							Concentration (pg/ml)
	ESVAWSASACHDGIN			Media				AWSASACHDGINWLT			Media
	NT1	C/DQ6+	C/DQ6-	NT1	C/DQ6+	C/DQ6-		NT1	C/DQ6+	C/DQ6-	NT1	C/DQ6+	C/DQ6-
	0.4	0.4	0.4	0.4	0.4	0.4		0.4	0.4	0.4	0.4	0.4	0.4
	137.61	0.4	0.4	0.4	0.4	0.4		0.4	0.4	0.4	0.4	0.4	0.4
	277.99	0.4	9.27	0.4	0.4	9.27		40.981	0.4	0.4	0.4	0.4	0.4
	5478.92	0.4	0.4	0.4	0.4	0.4		0.4	0.4	0.4	0.4	0.4	0.4
	4565.01	0.4	0.4	24.04	0.4	0.4		6.97851	0.4	2.74503	0.4	0.4	17.8434
	5.03	0.4	0.4	0.4	0.4	0.4		94.13	10.5962	0.4	0.4	2.95262	0.4
	34.38		5.73	0.4		5.73		1.47	0.4	3.89674	0.4	4.43129	0.4
	1.61		0.83	0.4		0.83		0.4	0.4	1.89903	0.4	0.4	1.44579
	1714.51		0.4	88.94		0.4		227.936	10.5009	0.4	0.4	0.4	0.4
	807.05			31.3				5.39714	0.4	0.84	0.4	0.4	0.4
	1734.68			20.58				733.305	0.4	12	0.4	0.4	5.33
	32.66			0.4				140.325	0.4	0.4	0.4	0.4	0.4
	0.4			0.4				29.0598	0.4	0.4	0.4	0.4	0.4
								80.0871	0.4	0.4	0.4	0.4	1.98
								0.4		0.4	13.35		12.58
								0.4		0.4	0.4		0.4
								143.213		0.4	4.75568		0.4
								0.4			0.4
								0.4			0.4
								14.7318			1.68533
								252.248			3.18013
								2.70531			0.4
								103.688			6.47285
								0.4			0.4
								0.4			0.4
	Supplementary Figure 3d
	Secretion of IFNγ
	Concentration (pg/ml)
	NT1						C
	RGENGRKTRIAYERM	NGRKTRIAYERMCNI	KTRIAYERMCNILKG	IAYERMCNILKGKFQ	ERMCNILKGKFQTAA	Media	RGENGRKTRIAYERM	NGRKTRIAYERMCNI	KTRIAYERMCNILKG	IAYERMCNILKGKFQ	ERMCNILKGKFQTAA	Media
	0.4	0.4	3.77	0.4	0.4	0.4		0.4	0.4	0.4	0.4	6.53
	5.74	13.76	253.68	213.53	5.74	0.4		0.4	0.4	0.4		0.4
	0.4	0.88	606.47	459.99	4.41	0.4		0.4	13.53	64.68		0.4
	0.4	2.31	15.23	77.27	0.4	9.15			0.4	0.83		5.33
	8.28	2.51	103.23	216.07	60.83	0.4			0.4	0.4		0.4
	0.4	23.46	3354.76	0.4	0.4	3.19			4.02	0.4		0.4
	0.4	0.88	0.96	27.03	0.4	13.35			12.88	2.68		1.98
		0.4	0.4	1.24		24.04			0.4	0.4		12.58
			7.91	28.42		0.4			0.4	0.4		0.4
			1371.68	2336.03		0.4			3.78	0.4		0.4
			55.56	8.42		0.4			2.23	49.49		0.4
			8.42	42.67		31.3			0.86	0.84		0.4
						20.58			0.4	16.86		0.4
						0.4			0.4	1.8		0.4
						0.4				0.4		0.4
	Supplementary Figure 3e							Supplementary Figure 3d
	Secretion of IFNγ							Secretion of IFNγ
	Concentration (pg/ml)							Concentration (pg/ml)
	KTRIAYERMCNILKG			Media				IAYERMCNILKGKFQ			Media
	NT1	C/DQ6+	C/DQ6-	NT1	C/DQ6+	C/DQ6-		NT1	C/DQ6+	C/DQ6-	NT1	C/DQ6+	C/DQ6-
	3.77	0.4	0.4	0.4	0.4	0.4		0.4	0.4	0.4	0.4	0.4	0.4
	22.5934	0.834944	0.4	1.08258	0.4	0.4		0.4	0.4	0.4	0.4	0.4	0.4
	3.0155	0.4	0.4	0.4	0.4	0.4		16.0518	0.4	0.4	0.4	0.4	0.4
	184.186	0.4	0.4	0.4	0.4	0.4		0.4	0.4	1.21295	0.4	0.4	0.4
	81.4474	5.03482	0.4	0.4	4.43129	17.8434		11.4081	5.96737	5.43098	0.4	8.71171	17.8434
	391.273	2.0624	0.4	0.4	0.4	0.4		9.98125	0.4	1.67301	0.4	0.4	0.4
	110.594	42.0959	0.4	0.4	0.4	0.4		77.27	2.27585	0.4	0.4	2.95262	0.4
	10.769	119.039	5.20466	0.4	0.4	1.44579		0.4	0.4	0.98682	0.4	0.4	1.44579
	684.915	2.23	0.4	0.4	0.4	0.4		21.7853	13.1893	0.4	0.4	0.4	0.4
	191.902	0.86	13.53	0.4	0.4	5.33		216.07	49.49	64.68	13.35	0.4	0.4
	27.8323	0.4	0.4	0.4	0.4	0.4		0.4	0.84	0.83	0.4	0.4	5.33
	1.80736	0.4	0.4	0.4	0.4	0.4		27.03	16.86	0.4	0.4	0.4	0.4
	44.1021		4.02	0.4		1.98		1.24	1.8	0.4	0.4	0.4	0.4
	83.7847		12.88	24.04		12.58		28.42	0.4	2.68	31.3	0.4	1.98
	3354.76		0.4	0.4		0.4		5.81843		0.4	1.68533		12.58
	0.96		0.4	4.75568		0.4		2336.03		0.4	20.58		0.4
	400.552			0.4				51.8789		0.4	0.4		0.4
	0.4			0.4				93.9138			6.47285
	7.91			1.68533				8.42			0.4
	26.878			3.18013				42.67			0.4
	944.893			6.47285
	1080.14			0.4
	55.56			0.4
	8.42			0.4

## Sheet: Supplementary Figure 4 
	Supplementary Figure 4a				Supplementary Figure 4b				Supplementary Figure 4c							Supplementary Figure 4d
	Secretion of IFNγ				Secretion of IFNγ				Secretion of IFNγ							Secretion of IFNγ
	Stimulation index				Stimulation index				Concentration (pg/ml)							Concentration (pg/ml)
	AFAMERNAGSGIIIS				MERNAGSGIIISDTP				AFAMERNAGSGIIIS			MEDIA				MERNAGSGIIISDTP			MEDIA
	NT1	C/DQ6+	C/DQ6-		NT1	C/DQ6+	C/DQ6-		NT1	C/DQ6+	C/DQ6-	NT1	C/DQ6+	C/DQ6-		NT1	C/DQ6+	C/DQ6-	NT1	C/DQ6+	C/DQ6-
	1	1	1		1	1	1		0.4	0.4	0.4	0.4	0.4	0.4		0.4	0.4	0.4	0.4	0.4	0.4
	1	1	1		4.90461	1	1		0.4	1.81229	0.4	0.4	0.4	0.4		0.4	0.4	0.4	0.4	0.4	0.4
	1	1	9.52079		1	1	1		0.4	0.4	6.96364	0.4	0.4	0.4		0.4	0.4	0.4	0.4	0.4	0.4
	1	1	17.4091		1	1	1		0.4	0.4	3.80832	0.4	0.4	0.4		9.98125	0.4	0.4	0.4	0.4	0.4
	1	1	0.952381		24.9531	1.05	0.952381		0.4	0.794419	0.4	0.4	8.71171	0.4		0.4	0.4	0.4	0.4	0.4	0.4
	1	4.53073	19.4504		1	4.39454	1.93232		0.4	2.7291	0.4	0.4	2.95262	0.4		1.96184	1.84571	0.4	0.4	0.4	0.4
	20.3781	5.15599	1		2.325	1	1		8.15122	2.0624	28.1211	0.4	0.4	1.44579		0.4	0.4	2.79372	0.4	0.4	1.44579
	2.86195	3.87409			1	1	1		4.82333	1.62712		1.68533	0.4			0.4	0.4	0.4	0.4	0.4	0.4
	4.71834				1	1	1		1.88733			0.4				0.4	1.26	9.95	24.04	0.4	5.33
	1				1		1.86679		2.41165			6.47285				0.4		0.4	0.4		0.4
					1		1									0.93		0.4	0.4		0.4
					1.84976		1									3.11746		0.4	1.68533		1.98
					1.98605		1									522.89		6.9	20.58		12.58
					3.03431		1									0.794419		0.4	0.4		0.4
					25.4077		1									19.6406		0.4	6.47285		0.4
					1											0.4			0.4
					1											0.4			0.4

## Sheet: Supplementary Figure 5
	Supplementary Figure 5a
	Secretion of IFNγ
	Concentration (pg/ml)
	NT1						C
	QRSIFSALVVAWYSS	IFSALVVAWYSSACH	ALVVAWYSSACHVSN	VAWYSSACHVSNTLR	YSSACHVSNTLRPLT	Media	QRSIFSALVVAWYSS	IFSALVVAWYSSACH	ALVVAWYSSACHVSN	VAWYSSACHVSNTLR	YSSACHVSNTLRPLT	Media
	0.4	0.4	0.4	0.4	0.4	0.4		0.4	0.4	0.4		6.53
	1.53	0.4	0.41	0.41	0.41	0.4		0.4	0.4	0.4		0.4
	0.4	33.66	0.4	0.4	0.4	0.4		11.83	0.4	0.4		0.4
	0.4	653.8	0.4	0.4	0.4	9.15		0.4				5.33
	6.76	4.98	0.4	0.4	3.66	2.23		0.4				0.4
	0.4	18.13	3.66	6.25	0.4	3.19		0.4				0.4
	0.4	0.4	0.4	0.4	0.4	24.04		5.07				1.98
		0.4	0.4	0.4		0.4		0.4				12.58
		0.4				0.4		0.4				0.4
		197.14				0.4		0.4				0.4
		227.07				88.94		0.4				0.4
		386.04				31.3		0.4				0.4
		2.99				20.58		0.78				0.4
		0.4				0.4		0.4				0.4
												0.4
	Supplementary Figure 5b
	Secretion of IFNγ
	Concentration (pg/ml)
	NT1						C
	DWTRAEKTFSVYEIM	RAEKTFSVYEIMCKI	KTFSVYEIMCKILKD	SVYEIMCKILKDSDL	EIMCKILKDSDLLDR	Media	DWTRAEKTFSVYEIM	RAEKTFSVYEIMCKI	KTFSVYEIMCKILKD	SVYEIMCKILKDSDL	EIMCKILKDSDLLDR	Media
	0.4	0.4	0.4	0.4	0.4	0.4	0.4	0.4	0.4			6.53
	5.74	0.4	3.66	7.78	4.19	0.4	0.4	0.4	0.4			0.4
	0.4	0.4	0.4	1.53	0.4	3.52	0.4	0.4	0.4			0.4
	0.4	0.4	0.4	0.4	0.4	0.4		12.68				5.33
	0.4	1.61	0.4	0.4	1.53	0.4		0.4				0.4
	2.07	0.4	4.19	0.4	0.4	3.19		0.4				0.4
	0.4	0.4	0.4	0.4	0.4	24.04		0.41				1.98
	0.4	0.4	0.4			0.4		0.4				12.58
		0.4				0.4		0.4				0.4
		3.14				0.4		1.08				0.4
		2.76				20.58		3.95				0.4
		0.4				0.4		0.4				0.4
						0.4		0.4				0.4
								0.4				0.4
								0.4				0.4
